# Supplementary material for: The Elucidation of the Interactome of 16 Arabidopsis bZIP Factors Reveals Three Independent Functional Networks
Source: PLoS One. 2015 Oct 9;10(10):e0139884. doi: 10.1371/journal.pone.0139884 (PMC4599898; doi:10.1371/journal.pone.0139884)
Supplement: S1 File — Compressed folder (ZIP) with the original confocal images. (ZIP) [file pone.0139884.s006.zip]

Archive with 65 entries (65 files):
- GFP bZIPs/bZIP1 (1).jpg
- GFP bZIPs/bZIP1 (2).jpg
- GFP bZIPs/bZIP1 (3).jpg
- GFP bZIPs/bZIP1 (4).jpg
- GFP bZIPs/bZIP10 (1).jpg
- GFP bZIPs/bZIP10 (2).jpg
- GFP bZIPs/bZIP10 (3).jpg
- GFP bZIPs/bZIP10 (4).jpg
- GFP bZIPs/bZIP11 (1).jpg
- GFP bZIPs/bZIP11 (2).jpg
- GFP bZIPs/bZIP11 (3).jpg
- GFP bZIPs/bZIP11 (4).jpg
- GFP bZIPs/bZIP16 (1).jpg
- GFP bZIPs/bZIP16 (2).jpg
- GFP bZIPs/bZIP16 (3).jpg
- GFP bZIPs/bZIP16 (4).jpg
- GFP bZIPs/bZIP2 (1).jpg
- GFP bZIPs/bZIP2 (2).jpg
- GFP bZIPs/bZIP2 (3).jpg
- GFP bZIPs/bZIP2 (4).jpg
- GFP bZIPs/bZIP25 (1).jpg
- GFP bZIPs/bZIP25 (2).jpg
- GFP bZIPs/bZIP25 (3).jpg
- GFP bZIPs/bZIP25 (4).jpg
- GFP bZIPs/bZIP44 (1).jpg
- GFP bZIPs/bZIP44 (2).jpg
- GFP bZIPs/bZIP44 (3).jpg
- GFP bZIPs/bZIP44 (4).jpg
- GFP bZIPs/bZIP53 (1).jpg
- GFP bZIPs/bZIP53 (2).jpg
- GFP bZIPs/bZIP53 (3).jpg
- GFP bZIPs/bZIP53 (4).jpg
- GFP bZIPs/bZIP63 (1).jpg
- GFP bZIPs/bZIP63 (2).jpg
- GFP bZIPs/bZIP63 (3).jpg
- GFP bZIPs/bZIP63 (4).jpg
- GFP bZIPs/bZIP68 (1).jpg
- GFP bZIPs/bZIP68 (2).jpg
- GFP bZIPs/bZIP68 (3).jpg
- GFP bZIPs/bZIP68 (4).jpg
- GFP bZIPs/bZIP9 (1).jpg
- GFP bZIPs/bZIP9 (2).jpg
- GFP bZIPs/bZIP9 (3).jpg
- GFP bZIPs/bZIP9 (4).jpg
- GFP bZIPs/GBF1 (1).jpg
- GFP bZIPs/GBF1 (2).jpg
- GFP bZIPs/GBF1 (3).jpg
- GFP bZIPs/GBF1 (4).jpg
- GFP bZIPs/GBF2 (1).jpg
- GFP bZIPs/GBF2 (2).jpg
- GFP bZIPs/GBF2 (3).jpg
- GFP bZIPs/GBF2 (4).jpg
- GFP bZIPs/GBF3 (1).jpg
- GFP bZIPs/GBF3 (2).jpg
- GFP bZIPs/GBF3 (3).jpg
- GFP bZIPs/GBF3 (4).jpg
- GFP bZIPs/Hy5 (1).jpg
- GFP bZIPs/Hy5 (2).jpg
- GFP bZIPs/Hy5 (3).jpg
- GFP bZIPs/Hy5 (4).jpg
- GFP bZIPs/HyH (1).jpg
- GFP bZIPs/HyH (2).jpg
- GFP bZIPs/HyH (3).jpg
- GFP bZIPs/HyH (4).jpg
- GFP bZIPs/Thumbs.db
