# Supplementary material for: The Elucidation of the Interactome of 16 Arabidopsis bZIP Factors Reveals Three Independent Functional Networks
Source: PLoS One. 2015 Oct 9;10(10):e0139884. doi: 10.1371/journal.pone.0139884 (PMC4599898; doi:10.1371/journal.pone.0139884)
Supplement: S1 Table — Excel file with the list of all primers used in this study. (XLSX) [file pone.0139884.s007.xlsx]

## Sheet: Primers
Name	Sequenz 5`-3`	Methode
bZIP2-Fwd-XbaI+	GCTCTAGAATGGCGTCATCTAGCAGCAC	BiFC/Effector
bZIP2-Rev-BamHI+	CGGGATCCATACATATTGATATCATTAGCC	BiFC/Effector
bZIP53-Fwd-XbaI+	GCTCTAGAATGGGGTCGTTGCAAATGC	BiFC/Effector
bZIP53-Rev-BamHI+	CGGGATCCGCAATCAAACATATCAGC	BiFC/Effector
bZIP11-XbaI-fwd	TGCTCTAGAATGGAATCGT CGTCGTCGGG	BiFC/Effector
bZIP11-KpnI-rev	CGGGGTACCATACATTAAAGCATCAGAAG	BiFC/Effector
bZIP44-XbaI-Fwd	TGCTCTAGAATGAATAATA AAACTGAAAT	BiFC/Effector
bZIP44-KpnI-rev	CGGGGTACCACAGTTGAAAACATCACCAG	BiFC/Effector
bZIP25-XbaI-fwd	TGCTCTAGA ATGCACATCG TCTTCTCTGT	BiFC/Effector
bZIP25-KpnI-rev	CGGGGTACCATGCTTGTGATTCCAATGGG	BiFC/Effector
bZIP16-BamHI-FWD	CGCGGATCCATGGCTAGCA ATGAGATGG	BiFC/Effector
bZIP16-XhoI-REV	CCGCTCGAGCGTTGAGTCTTTGTATGAATC	BiFC/Effector
bZIP68-BamHI-FWD	CGCGGATCCATGGGTAGCA GTGAGATGG	BiFC/Effector
bZIP68-XhoI-REV	CCGCTCGAGCGCAACATCCTGACGTGTAC	BiFC/Effector
bZIP10-XhoI-Fwd	CCGCTCGAGATGAACAGTATCTTCTCC	BiFC/Effector
bZIP10-SalI-Rev	TCCCCCGGGGTCCACGCATTTTTTCGG	BiFC/Effector
bZIP9-XhoI-FWD	CCGCTCGAGATGGATAATC ACACAGC	BiFC/Effector
bZIP9-SalI-REV	TCCCCCGGGTGGCCAGATGTCTGAGAC	BiFC/Effector
HyH XbaI Fwd	TGCTCTAGAATGTCTCTCC AACGACCC	BiFC/Effector
HyH SmaI REV	TCCCCCGGGGTGATTGTCATCAGTTTTAGG	BiFC/Effector
Hy5 SmaI REV	TCCCCCGGGAAGGCTTGCATCAGCATTAG	BiFC/Effector
Hy5 XbaI Fwd	TGCTCTAGAATGCAGGAAC AAGCGACTAG C	BiFC/Effector
GBF2-XbaI_FWD	TGCTCTAGAATGGGTAGCAACGAAGAAGG	BiFC/Effector
GBF2-SmaI-REV	TCCCCCGGGGCTAGCCGCGACAGGATCGG	BiFC/Effector
GBF1_Fwd_BamHI+	CGCGGATCCATGGGAACGAGCGAAGACAA	BiFC/Effector
GBF1_Rev_KpnI+	CGGGGTACCATTTGTTCCTTCACCATC	BiFC/Effector
bZIP1-Fwd-Xba1+	GCTCTAGAATGGCAAACGCAGAGAAGAC	BiFC/Effector
bZIP1-Rev-BamHI+	CGGGATCCTGTCTTAAAGGACGCCATTG	BiFC/Effector
bZIP63-F-BamHI+	CGGGATCCATGGAAAAAGTTTTCTC	BiFC/Effector
bZIP63-R-XhoI+	CCCTCGAGCTACTGATCCCCAAC	BiFC/Effector
GBF3_Fwd_KpnI	GGTACCATGGGAAATAGCAGCGAGG	BiFC/Effector
GBF3_Rev_SmaI	CCCGGGGCCTGCAGCTACTGCTTT	BiFC/Effector
Mutagenesis deletion N-YFP FWD	TCTTTAAGAGCTCGAATTTCCCCGATCGTTCAAACATTTG	Plasmid modification
Mutagenesis deletion N-YFP Rev	GGATGGAGCAAAAGTTGATTTCTGAGGAGGATCTTTAAGAG	Plasmid modification
GBF1(stp) REV	TTAATTTGTTCCTTCACCATC	GFP
GBF1 TOPO FWD	CACCATGGGAACGAGCGAAGAC	GFP
bZIP2(stp) REV	TCAATACATATTGATATCATTAGC	GFP
bZIP2-TOPO FWD	CACCATGGCGTCATCTAGCAG	GFP
bTIP11 TOPO REV	TTAATACATTAAAGCATCAG	GFP
bZIP11 TOPO FWD	CACCATGGAATCGT CGTCGTCG	GFP
bZIP53(stp) REV	TCAGCAATCAAACATATCAG	GFP
bZIP53 TOPO FWD	CACCATGGGGTCGTTGCAAATGC	GFP
bZIP63(stp) REV	CTACTGATCCCCAACGC	GFP
bZIP63 TOPO FWD	CACCATGGAAAAAGTTTTCTCC	GFP
GBF2 TOPO FWD	CACCATGGGTAGCA ACGAAG	GFP
GBF2 TOPO REV	TCAGCTAGCCGCGACAGGATCG	GFP
GBF3 TOPO FWD	CACCATGGGAAATAGCAGCGAGG	GFP
GBF3 TOPO REV	TCAGCCTGCAGCTACTGC	GFP
bIP16 TOPO FWD	CACCATGGCTAGCA ATGAGATGG	GFP
bIP16 TOPO REV	TCACGTTGAGTCTTTGTATGAATC	GFP
bIP68 TOPO FWD	CACCATGGGTAGCAGTGAGATGG	GFP
bIP68 TOPO REV	TCACGCAACATCCTGACGTGTAC	GFP
CAT2pr-GW-fwd	CACCCTTCAGCACATTTTTGAGCCTG	GUS
CAT2p_ATG-GW.fwd	GGTTTGATGAGAAGAGAGC	GUS
RBCSpr1.5-FWD+CACC	CACCTCCGTGGTCGAGATTGTGTA	GUS
RBCSprom+UTR-rev2	TGTTCTTCTTTACTCTTTGTGTGA	GUS
PDHprom-FWD	CACCGGAACTTCTCAAAACAACTG	GUS
PDHprom-rev	AAAATTCAAAGATTTTGTTTTT	GUS
ASN1prom-FWD	CACCGTTATCTGTTTATTTGATAAC	GUS
ASN1prom-REV	GTTTTTTTTTTGAAGAAAGTG	GUS
LHCBprom-REV	GCTTCTTCTAAACAAGAAC	GUS
LHCBprom-FWD	CACCCTACATATCTCAGGCACGTG	GUS
bZIP1 qPCR-F	CGAAACGGAGAACGCGGGTCTT	qPCR
bZIP1 qPCR-R	TCGTCGACACAATCGCCACCA	qPCR
bZIP2 qPCR-F	ACCGGAGCTCAAGCTCTTCCGA	qPCR
bZIP2 qPCR-R	ACGCATCCTTGACCTACGTGC	qPCR
bZIP11 qPCR-F	GGCATGTGTTCGAACCCTCTGGT	qPCR
bZIP11 qPCR-R	AGACGCCATGAGAGGCTGGT	qPCR
bZIP44 qPCR-F	ATCTGCGAGGAGGTCGAGGATGA	qPCR
bZIP44 qPCR-R	TGACGTAGTGCTGCGTCGTGA	qPCR
bZIP53 qPCR-F	TTGAGGGCACAGGCTTCGGA	qPCR
bZIP53 qPCR-R	AGGCATCTGCCAAGGGTTCTGC	qPCR
bZIP9 qPCR-F	TCGCCCGCCATTACAGTCCA	qPCR
bZIP9 qPCR-R	TGGCCAGATGTCTGAGACGCA	qPCR
bZIP10 qPCR-F	TCGCTGCTCCTCCATCCCAA	qPCR
bZIP10 qPCR-R	AGCCATACGGGTTGGCGCTT	qPCR
bZIP25 qPCR-F	CCGCTAGGCGCTCTAGGAGAAGAA	qPCR
bZIP25 qPCR-R	TCGGCTCTTAATTGGCCTACCTGT	qPCR
bZIP63 qPCR-F	ACGGCGTGTGGTGTTTCCGT	qPCR
bZIP63 qPCR-R	TGGCGACAGCAGCACAAGCAA	qPCR
GBF1 qPCR-F	GCCAATCAACAGGAACAGGGTTCA	qPCR
GBF1 qPCR-R	TACCGGCTTCATGGGCACCGAA	qPCR
GBF2 qPCR-F	TGGGCGTCTCCATCGCCAAT	qPCR
GBF2 qPCR-R	AGGACCTTGTGGTTGTGAGCCC	qPCR
GBF3 qPCR-F	CGTCAAGTGGTGATACCGGCGT	qPCR
GBF3 qPCR-R	GAAGCCAAGTTTCAGGAGGAACCA	qPCR
bZIP16 qPCR-F	ATCGGCTGTGAGTGCTGGCAT	qPCR
bZIP16 qPCR-R	ATAACCATGAGGCGGCGGCA	qPCR
bZIP68 qPCR-F	TGGTTCTGCTCATGGACCACCC	qPCR
bZIP68 qPCR-R	ACACCTGTAGCCGACACTGGCA	qPCR
Hy5 qPCR-F	ACCATCAAGCAGCGAGAGGTCA	qPCR
Hy5 qPCR-R	AACTCCGGCACTCGCCGTAT	qPCR
HyH qPCR-F	TGTTCTAAGCAGCAGCGCCGA	qPCR
HyH qPCR-R	GTTTCTTCCACGGCGGCGTTT	qPCR
Actin qPCR-F	ACCCGATGGGCAAGTCATCACG	qPCR
Actin qPCR-R	TCCCACAAACGAGGGCTGGA	qPCR
