# Supplementary material for: The Elucidation of the Interactome of 16 Arabidopsis bZIP Factors Reveals Three Independent Functional Networks
Source: PLoS One. 2015 Oct 9;10(10):e0139884. doi: 10.1371/journal.pone.0139884 (PMC4599898; doi:10.1371/journal.pone.0139884)
Supplement: S2 Table — Excel file containing the BiFC assay data, including the raw counts of the BiFC assay, the adjusted BiFC scores, and the comparisons between the reciprocal comparisons. (XLSX) [file pone.0139884.s008.xlsx]

## Sheet: Abbreviations
List of abbreviations
Short form	Full name
SPC	SPYCE fusion (C-terminal YFP)
SPN	SPYNE fusion (N-terminal YFP)
1	bZIP1
2	bZIP2
11	bZIP11
44	bZIP44
53	bZIP53
9	bZIP9
10	bZIP10
25	bZIP25
63	bZIP63
G1	GBF1
G2	GBF2
G3	GBF3
16	bZIP16
68	bZIP68
H5	Hy5
HH	HyH

## Sheet: BiFC raw counts
Raw flow cytometric counts
Plate	SPN	SPC	Protoplast Count	Fluorescent Count
61113	G1	G1	2972	599
61113	G1	G1	3876	754
61113	G1	G1	4845	884
61113	G1	63	7211	373
61113	63	G1	7189	650
61113	63	63	6984	1028
61113	1	1	6350	334
61113	1	9	6654	125
61113	1	10	7279	630
61113	1	11	8964	290
61113	1	16	7609	261
61113	1	25	8833	1011
61113	1	44	7464	278
61113	1	53	6866	264
61113	2	1	7502	76
61113	2	9	8422	114
61113	2	10	7617	303
61113	2	11	8724	79
61113	2	16	8007	155
61113	2	25	8759	174
61113	2	44	7779	47
61113	2	53	7476	284
61113	9	1	8245	115
61113	9	9	8490	87
61113	9	10	7567	42
61113	9	11	8978	123
61113	9	16	7571	117
61113	9	25	8132	80
61113	9	44	8187	38
61113	9	53	7362	73
61113	10	1	7847	344
61113	10	9	7634	18
61113	10	10	8320	109
61113	10	11	7951	114
61113	10	16	8491	94
61113	10	25	7975	74
61113	10	44	7567	140
61113	10	53	7764	153
61113	11	1	7841	223
61113	11	9	12429	249
61113	11	10	6640	104
61113	11	11	7653	28
61113	11	16	7660	15
61113	11	25	6025	109
61113	11	44	8401	84
61113	11	53	8016	108
61113	16	1	7319	54
61113	16	9	8201	16
61113	16	10	8003	40
61113	16	11	8328	2
61113	16	16	10033	1047
61113	16	25	9034	23
61113	16	44	10240	1
61113	16	53	8306	58
61113	25	1	8020	565
61113	25	9	8497	26
61113	25	10	8555	58
61113	25	11	8229	119
61113	25	25	11088	97
61113	25	44	8168	289
61113	25	53	7752	235
61113	44	1	7720	251
61113	44	9	7378	32
61113	44	10	7297	254
61113	44	11	7424	44
61113	44	16	7681	6
61113	44	25	7511	258
61113	44	44	7573	26
61113	44	53	7512	160
61113	53	1	7832	133
61113	53	9	8321	27
61113	53	10	7283	219
61113	53	11	7097	16
61113	53	16	7856	105
61113	53	25	7491	200
61113	53	44	7981	74
61113	53	53	6515	81
61113	63	1	7112	1483
61113	63	9	7000	459
61113	63	10	8484	1391
61113	63	11	6901	713
61113	63	16	6975	692
61113	63	25	7518	823
61113	63	44	7302	465
61113	63	53	7534	1155
61113	68	1	6067	39
61113	68	9	8400	4
61113	68	10	8160	11
61113	68	11	6586	2
61113	68	16	7065	1025
61113	68	25	7272	99
61113	68	44	6452	0
61113	68	53	5832	13
61413	63	63	6348	719
61413	63	G1	6659	165
61413	G1	63	6448	67
61413	G1	G1	6455	471
61413	1	63	6225	428
61413	1	68	6467	5
61413	1	G1	6553	28
61413	1	G2	6571	5
61413	1	G3	6265	36
61413	1	H5	6200	119
61413	1	HH	6670	61
61413	1	2	6273	50
61413	2	63	6231	95
61413	2	68	5833	5
61413	2	G1	6389	29
61413	2	G2	6544	47
61413	2	G3	6562	135
61413	2	H5	6493	71
61413	2	HH	6616	7
61413	2	2	6628	230
61413	9	63	6450	31
61413	9	68	5859	3
61413	9	G1	6278	2
61413	9	G2	7131	7
61413	9	G3	6850	1
61413	9	H5	7298	10
61413	9	HH	6784	23
61413	9	2	8243	80
61413	10	63	3793	28
61413	10	68	7693	2
61413	10	G1	6849	4
61413	10	G2	6264	1
61413	10	G3	7065	0
61413	10	H5	6671	9
61413	10	HH	7058	2
61413	10	2	7101	65
61413	11	63	6145	71
61413	11	68	6965	1
61413	11	G1	7070	0
61413	11	G2	6987	1
61413	11	G3	6904	0
61413	11	H5	7596	3
61413	11	HH	7600	3
61413	11	2	7798	6
61413	16	63	3415	8
61413	16	68	8058	225
61413	16	G1	6716	196
61413	16	G2	8068	263
61413	16	G3	7145	379
61413	16	H5	7923	15
61413	16	HH	6266	8
61413	16	2	8538	5
61413	25	63	8629	60
61413	25	68	7467	3
61413	25	G1	5354	0
61413	25	G2	7926	5
61413	25	G3	8211	2
61413	25	H5	6332	7
61413	25	HH	5498	4
61413	25	2	8134	49
61413	44	63	6635	6
61413	44	68	10269	0
61413	44	G1	6956	0
61413	44	G2	10074	0
61413	44	G3	6472	9
61413	44	H5	7248	3
61413	44	HH	7197	0
61413	44	2	8847	0
61413	53	63	9186	36
61413	53	68	8100	1
61413	53	G1	9199	5
61413	53	G2	9377	80
61413	53	G3	8327	21
61413	53	H5	8673	27
61413	53	HH	8059	2
61413	53	2	9563	20
61413	63	63	8082	200
61413	63	68	4597	30
61413	63	G1	8328	23
61413	63	G2	6664	35
61413	63	G3	9103	29
61413	63	HH	7018	125
61413	63	2	9940	147
61413	68	63	8991	2
61413	68	68	5506	99
61413	68	G1	9095	206
61413	68	G2	2611	44
61413	68	G3	9365	220
61413	68	H5	8100	1
61413	68	HH	9409	0
61413	68	2	10221	0
61814	G1	G1	7542	196
61814	G1	63	6875	64
61814	63	G1	6596	104
61814	63	63	7798	132
61814	G1	1	7853	38
61814	G1	9	7653	13
61814	G1	10	7683	50
61814	G1	11	7748	9
61814	G1	16	8716	266
61814	G1	25	8478	29
61814	G1	44	9326	17
61814	G1	53	7692	84
61814	G2	1	8116	27
61814	G2	9	8215	17
61814	G2	10	10222	23
61814	G2	11	8153	16
61814	G2	16	7696	278
61814	G2	25	8027	15
61814	G2	44	8013	22
61814	G2	53	8249	118
61814	G3	1	7985	34
61814	G3	9	7977	15
61814	G3	10	7721	15
61814	G3	11	7588	12
61814	G3	16	7813	210
61814	G3	25	8047	22
61814	G3	44	7399	35
61814	G3	53	7501	89
61814	H5	1	7716	47
61814	H5	9	8332	15
61814	H5	10	7714	26
61814	H5	11	7931	17
61814	H5	16	9986	70
61814	H5	25	8170	76
61814	H5	44	8283	23
61814	H5	53	8355	85
61814	HH	1	9966	39
61814	HH	9	8223	26
61814	HH	10	8258	26
61814	HH	11	8220	15
61814	HH	16	8123	87
61814	HH	25	7877	42
61814	HH	44	8047	21
61814	HH	53	8089	26
61814	G1	63	7926	79
61814	G1	68	8516	295
61814	G1	G1	7901	273
61814	G1	G2	8168	336
61814	G1	G3	8121	321
61814	G1	H5	8447	56
61814	G1	HH	7866	32
61814	G1	2	7509	91
61814	G2	63	7774	43
61814	G2	68	7737	234
61814	G2	G1	8161	322
61814	G2	G2	8028	100
61814	G2	G3	7977	313
61814	G2	H5	7606	14
61814	G2	HH	8487	53
61814	G2	2	8458	55
61814	G3	63	7822	13
61814	G3	68	7919	205
61814	G3	G1	7868	205
61814	G3	G2	12010	343
61814	G1	HH	8721	45
61814	G3	G3	7983	236
61814	G3	H5	9696	53
61814	G3	HH	8792	66
61814	G3	2	7971	84
61814	H5	63	9782	46
61814	H5	68	9930	22
61814	H5	G1	8341	23
61814	H5	G2	8234	33
61814	H5	G3	8001	31
61814	H5	H5	8029	336
61814	H5	HH	8198	263
61814	H5	2	10390	32
61814	HH	63	8038	46
61814	HH	68	8282	40
61814	HH	G1	7943	44
61814	HH	G2	8143	63
61814	HH	G3	8614	62
61814	HH	H5	8079	248
61814	HH	HH	8955	193
61814	HH	2	8216	27
61814	63	HH	8345	90
61814	1	63	8245	205
61814	1	68	9898	49
61814	1	1	9918	73
61814	1	9	8337	47
61814	1	10	8333	98
61814	1	11	8342	39
61814	1	16	8694	59
61814	1	25	8098	176
61814	1	44	8224	73
61814	1	53	8560	46
62113	G1	G1	7960	439
62113	G1	63	6037	97
62113	63	G1	6446	244
62113	63	63	5655	488
62113	1	G1	5782	29
62113	1	G2	5576	14
62113	1	G3	6073	84
62113	2	1	6506	46
62113	2	9	5666	69
62113	2	10	5943	125
62113	2	11	5570	27
62113	2	16	5746	50
62113	2	25	5755	68
62113	2	44	6346	30
62113	2	53	5908	189
62113	9	1	6392	59
62113	9	9	7952	79
62113	9	10	5815	18
62113	9	11	5422	42
62113	9	16	17188	10
62113	9	25	10979	7
62113	9	44	5961	26
62113	9	53	5644	60
62113	10	1	5330	198
62113	10	9	5676	11
62113	10	10	7315	35
62113	10	11	7036	103
62113	10	16	6044	55
62113	10	25	6509	51
62113	10	44	5994	108
62113	10	53	5306	71
62113	11	1	5555	116
62113	11	9	5285	54
62113	11	10	6500	169
62113	11	11	6430	21
62113	11	16	9010	21
62113	11	25	7861	187
62113	11	44	5457	74
62113	11	53	5909	115
62113	16	1	5316	40
62113	16	9	6876	28
62113	16	10	5485	13
62113	16	11	5466	6
62113	16	16	5745	421
62113	16	25	5670	23
62113	16	44	5731	8
62113	16	53	5449	26
62113	25	1	5989	391
62113	25	9	5571	25
62113	25	10	5397	44
62113	25	11	5150	83
62113	25	16	5194	61
62113	25	25	5216	94
62113	25	44	5529	92
62113	25	53	5445	110
62113	44	1	5020	168
62113	44	9	4987	37
62113	44	10	5186	125
62113	44	11	5197	67
62113	44	16	5123	15
62113	44	25	6229	156
62113	44	44	5063	54
62113	44	53	5587	152
62113	53	1	5336	116
62113	53	9	13815	148
62113	53	10	5085	122
62113	53	11	5761	25
62113	53	16	5232	71
62113	53	25	5038	141
62113	53	44	6116	75
62113	53	53	5152	62
62113	63	1	5666	762
62113	63	9	5260	161
62113	63	10	5624	603
62113	63	11	4901	432
62113	63	16	5600	411
62113	63	25	5396	335
62113	63	44	5352	221
62113	63	53	4896	576
62113	68	1	5219	11
62113	68	9	5446	10
62113	68	10	5359	5
62113	68	11	5163	3
62113	68	16	5906	678
62113	68	25	4942	21
62113	68	44	5593	2
62113	68	53	4888	8
62113	G1	1	5182	14
62113	G1	9	5165	8
62113	G1	10	5518	30
62113	G1	11	5303	0
62113	G1	16	5340	600
62113	G1	25	5067	19
62113	G1	44	5058	3
62113	G1	53	4945	81
62513	G1	G1	6887	574
62513	G1	63	6111	101
62513	63	G1	6356	306
62513	63	63	7130	516
62513	1	H5	7637	172
62513	1	HH	6106	68
62513	1	2	7021	94
62513	2	63	6827	108
62513	2	68	6853	4
62513	2	G1	6143	86
62513	2	G2	6739	137
62513	2	G3	6408	221
62513	2	H5	6708	122
62513	2	HH	7092	14
62513	2	2	6581	269
62513	9	63	6654	41
62513	9	68	6491	22
62513	9	G1	6523	7
62513	9	G2	6153	20
62513	9	G3	6486	7
62513	9	H5	6273	23
62513	9	HH	6204	53
62513	9	2	6250	53
62513	10	63	5980	272
62513	10	68	6736	10
62513	10	G1	6367	8
62513	10	G2	6399	15
62513	10	G3	6249	18
62513	10	H5	6085	49
62513	10	HH	6379	30
62513	10	2	6580	223
62513	11	63	6090	292
62513	11	68	6155	7
62513	11	G1	6041	5
62513	11	G2	5620	9
62513	11	G3	6038	10
62513	11	H5	6869	24
62513	11	HH	6240	15
62513	11	2	6399	83
62513	16	63	6237	210
62513	16	68	7577	562
62513	16	G1	6798	663
62513	16	G2	6537	708
62513	16	G3	6126	686
62513	16	H5	16683	246
62513	16	HH	5454	30
62513	16	2	5657	11
62513	25	63	6873	267
62513	25	68	5047	40
62513	25	H5	5312	89
62513	25	HH	5268	47
62513	25	2	5119	166
62513	44	63	5316	111
62513	44	68	5268	2
62513	44	G1	5509	3
62513	44	G2	6074	13
62513	44	G3	5667	84
62513	44	H5	5459	34
62513	44	HH	5462	1
62513	44	2	4991	94
62513	53	63	5504	310
62513	53	68	5589	10
62513	53	G1	5856	101
62513	53	G2	5333	338
62513	53	G3	5570	200
62513	53	H5	5186	144
62513	53	HH	5647	65
62513	53	2	5794	173
62513	63	63	6295	599
62513	63	68	5899	180
62513	63	G1	5918	276
62513	63	G2	5731	247
62513	63	G3	5740	223
62513	63	H5	5736	346
62513	63	HH	6003	252
62513	63	2	5473	504
62513	68	63	5651	53
62513	68	68	6905	402
62513	68	G1	5556	525
62513	68	G2	5534	598
62513	68	G3	5540	593
62513	68	H5	5724	40
62513	68	HH	5830	44
62513	68	2	6171	17
62513	G1	63	5687	91
62513	G1	68	6304	417
62513	G1	G1	5629	512
62513	G1	G2	5558	479
62513	G1	G3	5623	560
62513	G1	H5	6422	76
62513	G1	HH	5758	34
62513	G1	2	5967	122
62813	G1	G1	6129	608
62813	G1	63	7246	117
62813	63	G1	6292	243
62813	63	63	5989	717
62813	G2	1	8076	7
62813	G2	9	8735	12
62813	G2	10	6505	3
62813	G2	11	5737	3
62813	G2	16	5471	538
62813	G2	25	5662	2
62813	G2	44	5530	4
62813	G2	53	5315	202
62813	G3	1	6101	30
62813	G3	9	6507	4
62813	G3	10	6519	2
62813	G3	11	7334	5
62813	G3	16	7705	816
62813	G3	25	7406	7
62813	G3	44	5516	27
62813	G3	53	5600	91
62813	H5	1	5011	46
62813	H5	9	5920	2
62813	H5	10	7065	6
62813	H5	11	5764	1
62813	H5	16	6788	53
62813	H5	25	7463	109
62813	H5	44	5538	5
62813	H5	53	5912	95
62813	HH	1	8662	56
62813	HH	9	5818	10
62813	HH	10	7560	4
62813	HH	11	5649	6
62813	HH	16	6033	117
62813	HH	25	5940	17
62813	HH	44	5763	5
62813	HH	53	5877	17
62813	G2	63	5238	59
62813	G2	68	6336	302
62813	G2	G1	5673	424
62813	G2	G2	5715	298
62813	G2	G3	5758	464
62813	G2	H5	5871	10
62813	G2	HH	6635	64
62813	G2	2	5182	36
62813	G3	63	6115	7
62813	G3	68	7342	510
62813	G3	G1	5649	436
62813	G3	G2	5767	336
62813	G3	G3	6390	524
62813	G3	H5	6307	48
62813	G3	HH	5958	109
62813	G3	2	5681	86
62813	H5	63	6422	49
62813	H5	68	6348	5
62813	H5	G1	6128	47
62813	H5	G2	6101	33
62813	H5	G3	9707	89
62813	H5	H5	5447	798
62813	H5	HH	5609	868
62813	H5	2	6289	5
62813	HH	63	9074	66
62813	HH	68	6733	51
62813	HH	G1	7828	75
62813	HH	G2	5400	74
62813	HH	G3	5804	77
62813	HH	H5	6652	505
62813	HH	HH	6222	609
62813	HH	2	6591	15
50614	1	1	24289	7
50614	1	9	25254	16
50614	1	10	22570	160
50614	1	11	22080	15
50614	1	16	23405	15
50614	1	25	21940	45
50614	1	44	21863	114
50614	1	53	22014	52
50614	2	1	17231	28
50614	2	9	21102	11
50614	2	10	21423	149
50614	2	11	21934	105
50614	2	16	21972	56
50614	2	25	21670	13
50614	2	44	21977	12
50614	2	53	28873	42
50614	9	1	20252	15
50614	9	9	21036	12
50614	9	10	19768	62
50614	9	11	21176	20
50614	9	16	21541	93
50614	9	25	20761	10
50614	9	44	21029	9
50614	9	53	21377	24
50614	10	1	14171	3
50614	10	9	20020	80
50614	10	10	15736	98
50614	10	11	19876	283
50614	10	16	20169	6
50614	10	25	20925	11
50614	10	44	21453	15
50614	10	53	20084	18
50614	11	1	21122	16
50614	11	9	14910	17
50614	11	10	21159	410
50614	11	11	20867	117
50614	11	16	21540	33
50614	11	25	21439	16
50614	11	44	19678	29
50614	11	53	20958	41
50614	16	1	12754	8
50614	16	9	21232	31
50614	16	10	21119	94
50614	16	11	21229	15
50614	16	16	20190	315
50614	16	25	21290	7
50614	16	44	21983	5
50614	16	53	20626	28
50614	25	1	18291	93
50614	25	9	17854	96
50614	25	10	18110	208
50614	25	11	22173	508
50614	25	16	21367	121
50614	25	25	18664	4
50614	25	44	21834	21
50614	25	53	22143	57
50614	44	1	21171	43
50614	44	9	22252	138
50614	44	10	21472	553
50614	44	11	25297	285
50614	44	16	21341	23
50614	44	25	21411	22
50614	44	44	21617	11
50614	44	53	19804	75
50614	53	1	20773	16
50614	53	9	20288	45
50614	53	10	20883	157
50614	53	11	21075	59
50614	53	16	20810	11
50614	53	25	21365	14
50614	53	44	20263	22
50614	53	53	20892	21
50614	63	1	19403	346
50614	63	9	20215	111
50614	63	10	21022	774
50614	63	11	21151	315
50614	63	16	19955	35
50614	63	25	20778	19
50614	63	44	19618	194
50614	63	53	19646	264
50614	68	1	21749	6
50614	68	9	19614	6
50614	68	10	20610	13
50614	68	11	21022	12
50614	68	16	18873	66
50614	68	25	17101	8
50614	68	44	18030	7
50614	68	53	18825	19
50614	G1	G1	17204	50
50614	G1	63	19046	46
50614	63	G1	19229	16
50614	63	63	20923	15
51314	1	63	26998	1317
51314	1	68	27473	73
51314	1	G1	22344	117
51314	1	G2	20690	73
51314	1	G3	21182	166
51314	1	H5	20728	345
51314	1	HH	23084	288
51314	1	2	19518	245
51314	2	63	19833	335
51314	2	68	19779	25
51314	2	G1	20395	193
51314	2	G2	19516	456
51314	2	G3	19425	466
51314	2	H5	20429	374
51314	2	HH	20258	94
51314	2	2	21151	731
51314	9	63	19538	99
51314	9	68	17638	54
51314	9	G1	19915	21
51314	9	G2	19455	86
51314	9	G3	12369	5
51314	9	H5	19000	88
51314	9	HH	16783	165
51314	9	2	19082	230
51314	10	63	17527	338
51314	10	68	19492	72
51314	10	G1	17889	72
51314	10	G2	19026	54
51314	10	G3	15332	35
51314	10	H5	17334	180
51314	10	2	15818	197
51314	11	63	18925	505
51314	11	68	16251	25
51314	11	G1	18882	47
51314	11	G2	15738	74
51314	11	G3	17754	92
51314	11	H5	16159	101
51314	11	HH	15819	66
51314	11	2	17068	344
51314	16	63	17408	493
51314	16	68	16645	765
51314	16	G1	16797	1405
51314	16	G2	16807	1162
51314	16	G3	17784	1277
51314	16	H5	13292	181
51314	16	HH	13903	147
51314	16	2	16977	90
51314	25	63	16456	359
51314	25	68	16811	88
51314	25	G1	15558	65
51314	25	G2	15067	119
51314	25	G3	13013	94
51314	25	H5	14003	313
51314	25	HH	16981	116
51314	25	2	17707	418
51314	44	63	17720	255
51314	44	68	16388	4
51314	44	G1	14504	28
51314	44	G2	20619	76
51314	44	G3	12434	211
51314	44	H5	13014	87
51314	44	HH	13726	18
51314	44	2	16499	177
51314	53	63	15704	630
51314	53	68	13976	21
51314	53	G1	11856	149
51314	53	G2	12418	592
51314	53	G3	12644	282
51314	53	H5	11695	217
51314	53	HH	13404	151
51314	53	2	11502	308
51314	63	63	10910	549
51314	63	68	12746	215
51314	63	G1	11541	223
51314	63	G2	10335	285
51314	63	G3	9637	194
51314	63	H5	9874	387
51314	63	HH	11438	393
51314	63	2	14549	837
51314	68	63	15439	52
51314	68	68	15294	610
51314	68	G1	12351	425
51314	68	G2	13212	237
51314	68	G3	12182	475
51314	68	H5	11948	39
51314	68	HH	16035	125
51314	68	2	14611	118
51314	G1	G1	12746	485
51314	G1	63	12395	121
51314	63	G1	10614	150
51314	63	63	10284	561
51614	G1	1	19279	44
51614	G1	9	18260	3
51614	G1	10	12357	106
51614	G1	11	21371	16
51614	G1	16	19179	1144
51614	G1	25	20411	59
51614	G1	44	19375	29
51614	G1	53	19111	377
51614	G2	1	18834	10
51614	G2	9	19305	8
51614	G2	10	19053	8
51614	G2	11	19075	9
51614	G2	16	20228	1096
51614	G2	25	18764	33
51614	G2	44	19071	9
51614	G2	53	18948	786
51614	G3	1	19630	75
51614	G3	9	18674	4
51614	G3	10	19007	3
51614	G3	11	19341	8
51614	G3	16	18765	1346
51614	G3	25	19456	19
51614	G3	44	21012	280
51614	G3	53	16310	386
51614	H5	1	19026	258
51614	H5	9	19047	6
51614	H5	10	19103	24
51614	H5	11	18921	9
51614	H5	16	19371	62
51614	H5	25	19243	433
51614	H5	44	19595	14
51614	H5	53	18327	381
51614	HH	1	17774	134
51614	HH	9	19667	16
51614	HH	10	19199	8
51614	HH	11	16160	8
51614	HH	16	17259	260
51614	HH	25	17963	85
51614	HH	44	18915	9
51614	HH	53	13416	69
51614	G1	63	19229	451
51614	G1	68	18070	1247
51614	G1	G1	18791	1796
51614	G1	G2	18753	2104
51614	G1	G3	16498	1937
51614	G1	H5	19077	357
51614	G1	HH	18711	187
51614	G1	2	18335	373
51614	G2	63	18670	86
51614	G2	68	19055	1248
51614	G2	G1	19019	1934
51614	G2	G2	17553	795
51614	G2	G3	16935	1835
51614	G2	H5	19185	79
51614	G2	HH	16469	176
51614	G2	2	19077	110
51614	G3	63	15170	46
51614	G3	68	18789	1505
51614	G3	G1	18986	2217
51614	G3	G2	16904	1216
51614	G3	G3	16208	1133
51614	G3	H5	17540	199
51614	G3	HH	17625	430
51614	G3	2	18826	417
51614	H5	63	18693	133
51614	H5	68	19545	17
51614	H5	G1	17289	169
51614	H5	G2	16941	66
51614	H5	G3	17124	240
51614	H5	H5	16031	3370
51614	H5	HH	18042	3099
51614	H5	2	9939	14
51614	HH	63	15825	173
51614	HH	68	18777	128
51614	HH	G1	16860	310
51614	HH	G2	8699	166
51614	HH	G3	12634	382
51614	HH	H5	17964	2992
51614	HH	HH	17033	2056
51614	HH	2	15532	54
51614	G1	G1	15048	1457
51614	G1	63	17081	305
51614	63	G1	12104	531
51614	63	63	16419	1758
52014	1	1	24967	642
52014	1	9	22870	200
52014	1	10	20946	829
52014	1	11	21089	309
52014	1	16	17697	154
52014	1	25	21608	1080
52014	1	44	18559	515
52014	1	53	17293	466
52014	2	1	13225	318
52014	2	9	18025	277
52014	2	10	16306	573
52014	2	11	15079	112
52014	2	16	13232	96
52014	2	25	14699	425
52014	2	44	11656	159
52014	2	53	14818	515
52014	9	1	15687	228
52014	9	9	13785	114
52014	9	10	18814	173
52014	9	11	15660	242
52014	9	16	8840	63
52014	9	25	18716	71
52014	9	44	11244	15
52014	9	53	13167	42
52014	10	1	15504	447
52014	10	9	13199	94
52014	10	10	14593	111
52014	10	11	12387	243
52014	10	16	15207	107
52014	10	25	10832	99
52014	10	44	12029	219
52014	10	53	8384	204
52014	11	1	16969	265
52014	11	9	17213	171
52014	11	10	14239	450
52014	11	11	15085	76
52014	11	16	12738	19
52014	11	25	12083	248
52014	11	44	9965	122
52014	11	53	7645	116
52014	16	1	16479	141
52014	16	9	19392	82
52014	16	10	10418	46
52014	16	11	10172	181
52014	16	16	12010	513
52014	16	25	12193	35
52014	16	44	11354	12
52014	16	53	14770	140
52014	25	1	12497	615
52014	25	9	9541	35
52014	25	10	11871	120
52014	25	11	8560	172
52014	25	16	10930	85
52014	25	25	8912	162
52014	25	44	12301	288
52014	25	53	10052	290
52014	44	1	17520	400
52014	44	9	15557	84
52014	44	10	15163	430
52014	44	11	11257	80
52014	44	16	11260	17
52014	44	25	11763	258
52014	44	44	7773	39
52014	44	53	13626	240
52014	53	1	9087	82
52014	53	9	9071	18
52014	53	10	7461	144
52014	53	11	9840	18
52014	53	16	10012	32
52014	53	25	12968	320
52014	53	44	13682	89
52014	53	53	10873	88
52014	63	1	18234	1707
52014	63	9	14704	453
52014	63	10	12271	872
52014	63	11	13129	768
52014	63	16	13687	512
52014	63	25	13717	760
52014	63	44	11219	504
52014	63	53	11130	1047
52014	68	1	6264	19
52014	68	9	13134	21
52014	68	10	12536	14
52014	68	11	15649	22
52014	68	16	16902	774
52014	68	25	10613	49
52014	68	44	16217	37
52014	68	53	14971	637
52014	G1	G1	18231	1798
52014	G1	63	23603	467
52014	63	G1	16479	581
52014	63	63	14702	1352
52314	1	63	14342	850
52314	1	68	14085	44
52314	1	G1	13119	60
52314	1	G2	11076	34
52314	1	G3	11542	112
52314	1	H5	11697	174
52314	1	HH	11255	126
52314	1	2	11186	115
52314	2	63	12248	282
52314	2	68	11011	30
52314	2	G1	10968	113
52314	2	G2	11590	307
52314	2	G3	11368	293
52314	2	H5	10907	172
52314	2	HH	11036	85
52314	2	2	10895	320
52314	9	63	11148	35
52314	9	68	10831	21
52314	9	G1	9573	2
52314	9	G2	9519	29
52314	9	G2	11021	6
52314	9	G3	11021	6
52314	9	H5	11069	21
52314	9	HH	10444	41
52314	9	2	13291	25
52314	10	63	8337	74
52314	10	68	10334	16
52314	10	G1	9127	31
52314	10	G2	10079	44
52314	10	G3	8972	31
52314	10	H5	8909	87
52314	10	HH	9628	60
52314	10	2	9511	211
52314	11	63	9571	271
52314	11	68	9522	12
52314	11	G1	8695	9
52314	11	G2	6526	14
52314	11	G3	7617	27
52314	11	H5	9440	45
52314	11	HH	7914	15
52314	11	2	10567	195
52314	16	63	8627	162
52314	16	68	8136	365
52314	16	G1	7746	403
52314	16	G2	8028	414
52314	16	G3	7472	542
52314	16	H5	8388	78
52314	16	HH	7405	51
52314	16	2	7947	30
52314	25	63	7926	156
52314	25	68	8850	49
52314	25	G1	6494	29
52314	25	G2	6855	41
52314	25	G3	6697	32
52314	25	H5	6408	108
52314	25	HH	6797	55
52314	25	2	8390	195
52314	44	63	9293	145
52314	44	68	7610	3
52314	44	G1	7670	4
52314	44	G2	5872	21
52314	44	G3	8742	114
52314	44	H5	7381	32
52314	44	HH	7256	6
52314	44	2	7939	61
52314	53	63	6842	247
52314	53	68	7157	14
52314	53	G1	5706	52
52314	53	G2	6088	196
52314	53	G3	7626	146
52314	53	H5	6733	108
52314	53	HH	6178	61
52314	53	2	7116	113
52314	63	63	6443	443
52314	63	68	6457	115
52314	63	G1	5994	118
52314	63	G2	5496	159
52314	63	G3	5987	117
52314	63	H5	5804	243
52314	63	HH	9035	314
52314	63	2	6762	464
52314	68	63	5671	10
52314	68	68	5582	128
52314	68	G1	7786	221
52314	68	G2	5324	100
52314	68	G3	6605	246
52314	68	H5	6645	9
52314	68	HH	7913	60
52314	68	2	6603	28
52314	G1	G1	7671	557
52314	G1	63	6846	61
52314	63	G1	5788	78
52314	63	63	5946	286
52714	G1	1	23657	54
52714	G1	9	22151	7
52714	G1	10	19242	109
52714	G1	11	19387	15
52714	G1	16	19627	873
52714	G1	25	17188	50
52714	G1	44	19713	15
52714	G1	53	20302	256
52714	G2	1	18216	5
52714	G2	9	17237	7
52714	G2	10	15897	4
52714	G2	11	16867	2
52714	G2	16	16390	281
52714	G2	25	17094	17
52714	G2	44	18205	6
52714	G2	53	17988	125
52714	G3	1	16566	79
52714	G3	9	17283	5
52714	G3	10	19046	5
52714	G3	11	14860	7
52714	G3	16	13150	389
52714	G3	25	14592	19
52714	G3	44	14373	45
52714	G3	53	12464	229
52714	H5	1	13952	75
52714	H5	9	16718	4
52714	H5	10	16251	24
52714	H5	11	12545	5
52714	H5	16	15893	52
52714	H5	25	13345	224
52714	H5	44	12573	4
52714	H5	53	13692	132
52714	HH	1	14502	90
52714	HH	9	15726	24
52714	HH	10	12620	20
52714	HH	11	15198	13
52714	HH	16	12419	64
52714	HH	25	12753	26
52714	HH	44	14540	7
52714	HH	53	14573	111
52714	G1	63	13634	244
52714	G1	68	12106	750
52714	G1	G1	13594	1273
52714	G1	G2	13085	655
52714	G1	G3	15333	817
52714	G1	H5	12278	225
52714	G1	HH	12950	79
52714	G1	2	12143	284
52714	G2	63	13162	153
52714	G2	68	12068	567
52714	G2	G1	13901	493
52714	G2	G2	14518	355
52714	G2	G3	12691	355
52714	G2	H5	11092	51
52714	G2	HH	12072	67
52714	G2	2	14811	98
52714	G3	63	13790	57
52714	G3	68	13533	295
52714	G3	G1	13545	1387
52714	G3	G2	12400	648
52714	G3	G3	14085	447
52714	G3	H5	12231	109
52714	G3	HH	11008	2
52714	G3	2	15423	368
52714	H5	63	12973	88
52714	H5	68	13617	46
52714	H5	G1	12755	174
52714	H5	G2	16735	108
52714	H5	G3	11531	109
52714	H5	H5	12011	1458
52714	H5	HH	11834	956
52714	H5	2	11425	27
52714	HH	63	11959	96
52714	HH	68	11396	48
52714	HH	G1	13791	118
52714	HH	G2	10806	208
52714	HH	G3	11345	267
52714	HH	H5	11136	895
52714	HH	HH	14016	861
52714	HH	2	15285	9
52714	G1	G1	12679	1071
52714	G1	63	14210	201
52714	63	G1	17014	415
52714	63	63	11162	708
71114	1	1	23544	383
71114	1	10	24227	958
71114	1	11	25810	303
71114	1	16	21329	242
71114	1	25	21719	1200
71114	1	53	22095	568
71114	1	9	21778	211
71114	9	16	22994	191
71114	G2	16	21984	879
71114	G2	53	21239	186
71114	G2	68	22402	832
71114	G2	G1	21761	707
71114	G2	G2	21842	483
71114	G2	G3	24438	873
71114	G2	HH	21429	47
71114	10	63	22699	893
71114	53	9	19208	284
71114	53	H5	18521	497
71114	53	HH	20597	304
71114	G1	10	22674	108
71114	G1	16	21567	1644
71114	G1	G2	21331	1514
71114	G1	G3	21729	1684
71114	G1	H5	20695	288
71114	11	2	19244	399
71114	11	63	20216	792
71114	11	9	20804	339
71114	68	16	19349	1049
71114	68	53	20588	662
71114	68	63	21612	77
71114	68	G2	20654	714
71114	16	16	20556	1283
71114	16	63	19462	492
71114	16	G1	20780	1184
71114	25	44	27070	834
71114	25	2	20787	893
71114	25	63	20387	692
71114	25	HH	21368	208
71114	H5	25	19514	533
71114	H5	53	20587	411
71114	H5	H5	20651	2346
71114	H5	HH	20516	2030
71114	HH	G3	22377	650
71114	HH	H5	21255	2811
71114	HH	HH	22034	2217
71114	G3	HH	21490	560
71114	44	G3	17979	513
71114	G1	G1	21083	1944
71114	G1	63	20713	492
71114	63	G1	21654	1258
71114	63	63	21295	1906
71614	63	1	21655	3949
71614	63	10	22951	2596
71614	63	16	23588	2849
71614	63	25	22277	3218
71614	63	53	19902	3584
71614	63	9	19943	6
71614	63	G1	18356	1807
71614	63	HH	21581	1754
71614	G3	16	24492	4069
71614	G3	2	11123	126
71614	G3	53	19171	1110
71614	G3	68	18384	2300
71614	G3	G1	19337	4131
71614	G3	G2	19185	2315
71614	G3	G3	18805	1940
71614	G3	H5	17823	594
71614	G1	G1	15458	3038
71614	G1	63	19053	721
71614	63	G1	15718	1514
71614	63	63	16119	2587

## Sheet: Adjusted means
Adjusted BiFC scores
SPN	SPC	Mean	Standard Error
1	1	0.0161	0.003989
1	2	0.01363	0.004011
1	9	0.007334	0.002054
1	10	0.03159	0.007001
1	11	0.01026	0.002729
1	16	0.009971	0.002663
1	25	0.04007	0.008517
1	44	0.01831	0.005029
1	53	0.01658	0.004087
1	63	0.07735	0.01686
1	68	0.003828	0.001388
1	G1	0.006177	0.002034
1	G2	0.002791	0.001037
1	G3	0.01111	0.003341
1	H5	0.02417	0.006492
1	HH	0.01402	0.004108
2	1	0.008948	0.002713
2	2	0.04533	0.01092
2	9	0.008129	0.002501
2	10	0.02216	0.005839
2	11	0.006855	0.002164
2	16	0.007932	0.002449
2	25	0.01189	0.003453
2	44	0.005038	0.001665
2	53	0.02079	0.005532
2	63	0.02295	0.006217
2	68	0.001728	0.000694
2	G1	0.01108	0.003366
2	G2	0.02225	0.006056
2	G3	0.03261	0.00833
2	H5	0.0194	0.005401
2	HH	0.004474	0.001559
9	1	0.007549	0.002348
9	2	0.01094	0.00333
9	9	0.00572	0.001855
9	10	0.005289	0.001736
9	11	0.007511	0.002339
9	16	0.006664	0.001872
9	25	0.002773	0.001002
9	44	0.002174	0.000814
9	53	0.005115	0.001687
9	63	0.006267	0.002076
9	68	0.002397	0.000917
9	G1	0.000751	0.000341
9	G2	0.00276	0.000927
9	G3	0.000584	0.000275
9	H5	0.003333	0.001214
9	HH	0.007479	0.002413
10	1	0.02087	0.005552
10	2	0.02226	0.006059
10	9	0.004637	0.001552
10	10	0.008399	0.002571
10	11	0.01784	0.004865
10	16	0.005265	0.001729
10	25	0.005279	0.001733
10	44	0.01083	0.003191
10	53	0.01143	0.00334
10	63	0.02399	0.005672
10	68	0.001887	0.000747
10	G1	0.00264	0.000995
10	G2	0.002617	0.000988
10	G3	0.002237	0.000864
10	H5	0.008079	0.002576
10	HH	0.004106	0.001687
11	1	0.01256	0.003616
11	2	0.01453	0.003723
11	9	0.009101	0.002439
11	10	0.02585	0.006643
11	11	0.005671	0.001841
11	16	0.002026	0.000766
11	25	0.01247	0.003593
11	44	0.007782	0.00241
11	53	0.01045	0.003096
11	63	0.03206	0.007218
11	68	0.001099	0.000472
11	G1	0.001133	0.000484
11	G2	0.002284	0.00088
11	G3	0.002748	0.00103
11	H5	0.004009	0.00142
11	HH	0.002391	0.000914
16	1	0.004851	0.001612
16	2	0.003236	0.001183
16	9	0.002892	0.001038
16	10	0.004879	0.00162
16	11	0.00429	0.001452
16	16	0.05067	0.01025
16	25	0.002024	0.000766
16	44	0.000655	0.000293
16	53	0.004848	0.001611
16	63	0.02135	0.005145
16	68	0.05657	0.01308
16	G1	0.06818	0.01334
16	G2	0.07467	0.01632
16	G3	0.0926	0.01931
16	H5	0.01057	0.003236
16	HH	0.006686	0.002194
25	1	0.03839	0.009231
25	2	0.02591	0.006048
25	9	0.00541	0.001769
25	10	0.01173	0.003412
25	11	0.02337	0.006105
25	16	0.01054	0.003698
25	25	0.008947	0.002713
25	44	0.01668	0.00407
25	53	0.01652	0.00456
25	63	0.02465	0.005801
25	68	0.004954	0.0017
25	G1	0.003345	0.001437
25	G2	0.005813	0.002298
25	G3	0.004775	0.001945
25	H5	0.01506	0.004363
25	HH	0.0068	0.001959
44	1	0.01809	0.004922
44	2	0.009211	0.002879
44	9	0.007065	0.00222
44	10	0.03167	0.00787
44	11	0.01183	0.003437
44	16	0.001688	0.000656
44	25	0.01585	0.004402
44	44	0.004074	0.00139
44	53	0.01494	0.004187
44	63	0.01343	0.00396
44	68	0.000262	0.000139
44	G1	0.000775	0.00035
44	G2	0.002474	0.000942
44	G3	0.01463	0.003745
44	H5	0.004613	0.0016
44	HH	0.000623	0.000291
53	1	0.009531	0.002862
53	2	0.0194	0.0054
53	9	0.006015	0.001716
53	10	0.01828	0.004966
53	11	0.003323	0.001168
53	16	0.005922	0.001911
53	25	0.01554	0.00433
53	44	0.005998	0.001931
53	53	0.006736	0.002132
53	63	0.03569	0.008976
53	68	0.001425	0.000589
53	G1	0.01006	0.003101
53	G2	0.04062	0.009985
53	G3	0.02077	0.005717
53	H5	0.01832	0.004525
53	HH	0.009238	0.00254
63	1	0.09143	0.01624
63	2	0.06355	0.01436
63	9	0.02006	0.004664
63	10	0.07719	0.0142
63	11	0.05656	0.01269
63	16	0.04326	0.008864
63	25	0.04789	0.009638
63	44	0.03414	0.008375
63	53	0.07887	0.01445
63	63	0.07612	0.007418
63	68	0.01995	0.005528
63	G1	0.03145	0.003509
63	G2	0.02809	0.007358
63	G3	0.02134	0.005848
63	H5	0.0444	0.01192
63	HH	0.03362	0.006716
68	1	0.002248	0.000838
68	2	0.003949	0.001402
68	9	0.000963	0.000407
68	10	0.001017	0.000426
68	11	0.000799	0.000347
68	16	0.05679	0.01125
68	25	0.004287	0.001451
68	44	0.00077	0.000336
68	53	0.01325	0.003352
68	63	0.003429	0.001095
68	68	0.03983	0.009825
68	G1	0.05063	0.01195
68	G2	0.04006	0.008675
68	G3	0.05765	0.01328
68	H5	0.002861	0.001066
68	HH	0.005909	0.001975
G1	1	0.00316	0.001114
G1	2	0.01872	0.005011
G1	9	0.000967	0.000407
G1	10	0.005928	0.001688
G1	11	0.000729	0.00032
G1	16	0.05873	0.01141
G1	25	0.003241	0.001138
G1	44	0.001207	0.000492
G1	53	0.01437	0.004013
G1	63	0.01581	0.00203
G1	68	0.05611	0.01238
G1	G1	0.08126	0.007289
G1	G2	0.06603	0.01254
G1	G3	0.07064	0.01323
G1	H5	0.01301	0.00328
G1	HH	0.006391	0.001833
G2	1	0.001427	0.000572
G2	2	0.006714	0.002135
G2	9	0.001166	0.000482
G2	10	0.000967	0.000411
G2	11	0.000865	0.000374
G2	16	0.04659	0.009586
G2	25	0.001313	0.000533
G2	44	0.001216	0.000499
G2	53	0.02039	0.004836
G2	63	0.008585	0.00263
G2	68	0.04381	0.009117
G2	G1	0.0538	0.01077
G2	G2	0.02936	0.006554
G2	G3	0.05486	0.01095
G2	H5	0.00313	0.001117
G2	HH	0.006671	0.001884
G3	1	0.004615	0.001553
G3	2	0.01477	0.003612
G3	9	0.000855	0.00037
G3	10	0.000784	0.000344
G3	11	0.000871	0.000376
G3	16	0.0606	0.01166
G3	25	0.001644	0.000646
G3	44	0.006286	0.002019
G3	53	0.01914	0.004492
G3	63	0.002586	0.000949
G3	68	0.0489	0.009797
G3	G1	0.08384	0.01511
G3	G2	0.05219	0.01033
G3	G3	0.05002	0.00998
G3	H5	0.009633	0.002516
G3	HH	0.01371	0.003464
H5	1	0.008389	0.002579
H5	2	0.002107	0.000797
H5	9	0.000773	0.00034
H5	10	0.001928	0.000739
H5	11	0.000921	0.000394
H5	16	0.00559	0.001828
H5	25	0.01707	0.004165
H5	44	0.001314	0.000534
H5	53	0.01442	0.003615
H5	63	0.006643	0.002116
H5	68	0.00201	0.000766
H5	G1	0.00854	0.002618
H5	G2	0.005143	0.001703
H5	G3	0.008944	0.002723
H5	H5	0.1196	0.02012
H5	HH	0.1006	0.01766
HH	1	0.006052	0.001955
HH	2	0.002446	0.000905
HH	9	0.001986	0.000758
HH	10	0.001639	0.000644
HH	11	0.001161	0.00048
HH	16	0.01246	0.003603
HH	25	0.003892	0.001344
HH	44	0.00125	0.000511
HH	53	0.004901	0.001635
HH	63	0.008028	0.002485
HH	68	0.005881	0.001908
HH	G1	0.01022	0.003049
HH	G2	0.01503	0.00422
HH	G3	0.01939	0.004636
HH	H5	0.09038	0.01626
HH	HH	0.07464	0.014

## Sheet: Reciprocal comparisons
Comparison between reciprocal proteins (8 significant comparisons are highlighted in grey)
Nr	Effect	SPN	SPC	_SPN	_SPC	Estimate	Standard Error	t Value	Pr > |t|	Adj. P values
1	SPN*SPC	1	10	10	1	0.4254	0.3502	1.21	0.2248	1
2	SPN*SPC	1	11	11	1	-0.2044	0.392	-0.52	0.6022	1
3	SPN*SPC	1	16	16	1	0.7257	0.4252	1.71	0.0883	1
4	SPN*SPC	1	2	2	1	0.4257	0.4318	0.99	0.3245	1
5	SPN*SPC	1	25	25	1	0.04463	0.3287	0.14	0.892	1
6	SPN*SPC	1	44	44	1	0.01221	0.3875	0.03	0.9749	1
7	SPN*SPC	1	53	53	1	0.5605	0.3889	1.44	0.1499	1
8	SPN*SPC	1	63	63	1	-0.1827	0.3119	-0.59	0.5583	1
9	SPN*SPC	1	68	68	1	0.5338	0.5248	1.02	0.3094	1
10	SPN*SPC	1	9	9	1	-0.02911	0.4175	-0.07	0.9444	1
11	SPN*SPC	1	G1	G1	1	0.6734	0.4864	1.38	0.1666	1
12	SPN*SPC	1	G2	G2	1	0.6725	0.5502	1.22	0.222	1
13	SPN*SPC	1	G3	G3	1	0.8849	0.4578	1.93	0.0536	1
14	SPN*SPC	1	H5	H5	1	1.0742	0.4178	2.57	0.0103	1
15	SPN*SPC	1	HH	HH	1	0.8482	0.4434	1.91	0.0561	1
16	SPN*SPC	10	11	11	10	-0.379	0.3737	-1.01	0.3107	1
17	SPN*SPC	10	16	16	10	0.07657	0.4619	0.17	0.8684	1
18	SPN*SPC	10	2	2	10	0.004232	0.3924	0.01	0.9914	1
19	SPN*SPC	10	25	25	10	-0.8046	0.4343	-1.85	0.0643	1
20	SPN*SPC	10	44	44	10	-1.0942	0.3841	-2.85	0.0045	0.485261
21	SPN*SPC	10	53	53	10	-0.4763	0.3961	-1.2	0.2295	1
22	SPN*SPC	10	63	63	10	-1.2246	0.3188	-3.84	0.0001	0.014861
23	SPN*SPC	10	68	68	10	0.6185	0.5807	1.06	0.2872	1
24	SPN*SPC	10	9	9	10	-0.1323	0.4635	-0.29	0.7754	1
25	SPN*SPC	10	G1	G1	10	-0.8121	0.4768	-1.7	0.0889	1
26	SPN*SPC	10	G2	G2	10	0.9968	0.5716	1.74	0.0815	1
27	SPN*SPC	10	G3	G3	10	1.05	0.5874	1.79	0.0742	1
28	SPN*SPC	10	H5	H5	10	1.4392	0.5036	2.86	0.0044	0.476346
29	SPN*SPC	10	HH	HH	10	0.9209	0.5724	1.61	0.108	1
30	SPN*SPC	11	16	16	11	-0.7527	0.5024	-1.5	0.1344	1
31	SPN*SPC	11	2	2	11	0.759	0.4147	1.83	0.0675	1
32	SPN*SPC	11	25	25	11	-0.6397	0.387	-1.65	0.0987	1
33	SPN*SPC	11	44	44	11	-0.4225	0.4206	-1	0.3154	1
34	SPN*SPC	11	53	53	11	1.1534	0.455	2.53	0.0114	1
35	SPN*SPC	11	63	63	11	-0.5934	0.3376	-1.76	0.0791	1
36	SPN*SPC	11	68	68	11	0.3191	0.6142	0.52	0.6035	1
37	SPN*SPC	11	9	9	11	0.1936	0.4078	0.47	0.6351	1
38	SPN*SPC	11	G1	G1	11	0.4416	0.6157	0.72	0.4734	1
39	SPN*SPC	11	G2	G2	11	0.9719	0.5819	1.67	0.0953	1
40	SPN*SPC	11	G3	G3	11	1.151	0.5748	2	0.0456	1
41	SPN*SPC	11	H5	H5	11	1.4744	0.5592	2.64	0.0085	0.889959
42	SPN*SPC	11	HH	HH	11	0.7238	0.5667	1.28	0.2019	1
43	SPN*SPC	16	2	2	16	-0.9013	0.4851	-1.86	0.0635	1
44	SPN*SPC	16	25	25	16	-1.6583	0.5124	-3.24	0.0013	0.140869
45	SPN*SPC	16	44	44	16	-0.9479	0.5872	-1.61	0.1068	1
46	SPN*SPC	16	53	53	16	-0.2013	0.4582	-0.44	0.6605	1
47	SPN*SPC	16	63	63	16	-0.7289	0.3313	-2.2	0.028	1
48	SPN*SPC	16	68	68	16	-0.00395	0.3277	-0.01	0.9904	1
49	SPN*SPC	16	9	9	16	-0.8384	0.4521	-1.85	0.064	1
50	SPN*SPC	16	G1	G1	16	0.1593	0.297	0.54	0.5918	1
51	SPN*SPC	16	G2	G2	16	0.5017	0.3236	1.55	0.1214	1
52	SPN*SPC	16	G3	G3	16	0.4587	0.3124	1.47	0.1424	1
53	SPN*SPC	16	H5	H5	16	0.6424	0.4544	1.41	0.1578	1
54	SPN*SPC	16	HH	HH	16	-0.6279	0.4445	-1.41	0.1581	1
55	SPN*SPC	2	25	25	2	-0.7932	0.3835	-2.07	0.0389	1
56	SPN*SPC	2	44	44	2	-0.6076	0.4623	-1.31	0.1891	1
57	SPN*SPC	2	53	53	2	0.07053	0.3979	0.18	0.8593	1
58	SPN*SPC	2	63	63	2	-1.0609	0.357	-2.97	0.003	0.338096
59	SPN*SPC	2	68	68	2	-0.8283	0.5302	-1.56	0.1186	1
60	SPN*SPC	2	9	9	2	-0.2996	0.4414	-0.68	0.4974	1
61	SPN*SPC	2	G1	G1	2	-0.5323	0.4108	-1.3	0.1955	1
62	SPN*SPC	2	G2	G2	2	1.2137	0.4275	2.84	0.0046	0.490476
63	SPN*SPC	2	G3	G3	2	0.8101	0.3662	2.21	0.0272	1
64	SPN*SPC	2	H5	H5	2	2.2379	0.4765	4.7	<.0001	0.000369267
65	SPN*SPC	2	HH	HH	2	0.6057	0.5127	1.18	0.2378	1
66	SPN*SPC	25	44	44	25	0.05198	0.3688	0.14	0.8879	1
67	SPN*SPC	25	53	53	25	0.06214	0.3897	0.16	0.8734	1
68	SPN*SPC	25	63	63	25	-0.6884	0.3258	-2.11	0.0349	1
69	SPN*SPC	25	68	68	25	0.1453	0.4883	0.3	0.7662	1
70	SPN*SPC	25	9	9	25	0.6711	0.482	1.39	0.1642	1
71	SPN*SPC	25	G1	G1	25	0.03175	0.5594	0.06	0.9548	1
72	SPN*SPC	25	G2	G2	25	1.4921	0.5712	2.61	0.0092	0.942801
73	SPN*SPC	25	G3	G3	25	1.0697	0.5701	1.88	0.061	1
74	SPN*SPC	25	H5	H5	25	-0.127	0.3879	-0.33	0.7435	1
75	SPN*SPC	25	HH	HH	25	0.561	0.4542	1.24	0.2171	1
76	SPN*SPC	44	53	53	44	0.9214	0.4231	2.18	0.0297	1
77	SPN*SPC	44	63	63	44	-0.9544	0.3972	-2.4	0.0165	1
78	SPN*SPC	44	68	68	44	-1.078	0.6901	-1.56	0.1187	1
79	SPN*SPC	44	9	9	44	1.1835	0.4837	2.45	0.0146	1
80	SPN*SPC	44	G1	G1	44	-0.4426	0.6113	-0.72	0.4693	1
81	SPN*SPC	44	G2	G2	44	0.7121	0.5633	1.26	0.2065	1
82	SPN*SPC	44	G3	G3	44	0.8533	0.4172	2.05	0.0411	1
83	SPN*SPC	44	H5	H5	44	1.2588	0.5379	2.34	0.0195	1
84	SPN*SPC	44	HH	HH	44	-0.6976	0.6233	-1.12	0.2633	1
85	SPN*SPC	53	63	63	53	-0.8387	0.3336	-2.51	0.0121	1
86	SPN*SPC	53	68	68	53	-2.2418	0.4899	-4.58	<.0001	0.000644694
87	SPN*SPC	53	9	9	53	0.163	0.4325	0.38	0.7064	1
88	SPN*SPC	53	G1	G1	53	-0.3614	0.4245	-0.85	0.3948	1
89	SPN*SPC	53	G2	G2	53	0.71	0.3558	2	0.0463	1
90	SPN*SPC	53	G3	G3	53	0.08322	0.373	0.22	0.8235	1
91	SPN*SPC	53	H5	H5	53	0.2433	0.3595	0.68	0.4987	1
92	SPN*SPC	53	HH	HH	53	0.6383	0.4375	1.46	0.1449	1
93	SPN*SPC	63	68	68	63	1.7777	0.4205	4.23	<.0001	0.00303294
94	SPN*SPC	63	9	9	63	1.1774	0.4137	2.85	0.0045	0.485261
95	SPN*SPC	63	G1	G1	63	0.7039	0.1741	4.04	<.0001	0.0065818
96	SPN*SPC	63	G2	G2	63	1.2052	0.4133	2.92	0.0036	0.400142
97	SPN*SPC	63	G3	G3	63	2.1293	0.4654	4.58	<.0001	0.000644694
98	SPN*SPC	63	H5	H5	63	1.9384	0.4294	4.51	<.0001	0.000846563
99	SPN*SPC	63	HH	HH	63	1.4583	0.3758	3.88	0.0001	0.0127654
100	SPN*SPC	68	9	9	68	-0.9132	0.574	-1.59	0.112	1
101	SPN*SPC	68	G1	G1	68	-0.1087	0.3413	-0.32	0.7502	1
102	SPN*SPC	68	G2	G2	68	-0.09333	0.3155	-0.3	0.7674	1
103	SPN*SPC	68	G3	G3	68	0.1739	0.327	0.53	0.5951	1
104	SPN*SPC	68	H5	H5	68	0.3539	0.5367	0.66	0.5098	1
105	SPN*SPC	68	HH	HH	68	0.004827	0.4715	0.01	0.9918	1
106	SPN*SPC	9	G1	G1	9	-0.2531	0.6221	-0.41	0.6842	1
107	SPN*SPC	9	G2	G2	9	0.8637	0.5359	1.61	0.1074	1
108	SPN*SPC	9	G3	G3	9	-0.3823	0.6423	-0.6	0.5519	1
109	SPN*SPC	9	H5	H5	9	1.4639	0.5739	2.55	0.0109	1
110	SPN*SPC	9	HH	HH	9	1.3316	0.5047	2.64	0.0085	0.889959
111	SPN*SPC	G1	G2	G2	G1	0.218	0.2893	0.75	0.4513	1
112	SPN*SPC	G1	G3	G3	G1	-0.1855	0.2788	-0.67	0.5059	1
113	SPN*SPC	G1	H5	H5	G1	0.4251	0.398	1.07	0.2858	1
114	SPN*SPC	G1	HH	HH	G1	-0.4736	0.4132	-1.15	0.252	1
115	SPN*SPC	G2	G3	G3	G2	0.05265	0.2918	0.18	0.8568	1
116	SPN*SPC	G2	H5	H5	G2	-0.4987	0.4832	-1.03	0.3023	1
117	SPN*SPC	G2	HH	HH	G2	-0.8204	0.3973	-2.07	0.0392	1
118	SPN*SPC	G3	H5	H5	G3	0.07491	0.4	0.19	0.8515	1
119	SPN*SPC	G3	HH	HH	G3	-0.3521	0.3481	-1.01	0.312	1
120	SPN*SPC	H5	HH	HH	H5	0.1188	0.2707	0.44	0.661	1

## Sheet: Interaction criterium
Example of the criterium followed to consider a result as a positive interaction
SPN	SPC	Mean	Standard Error		Mean - SEM		Mean - SEM>0.01		Dimerization
2	10	0.02216	0.005839		0.016321		Yes		Yes
10	2	0.02226	0.006059		0.016201		Yes
1	H5	0.02417	0.006492		0.017678		Yes		No
H5	1	0.008389	0.002579		0.00581		No
25	G1	0.003345	0.001437		0.001908		No		No
G1	25	0.003241	0.001138		0.002103		No
