# Supplementary material for: The Elucidation of the Interactome of 16 Arabidopsis bZIP Factors Reveals Three Independent Functional Networks
Source: PLoS One. 2015 Oct 9;10(10):e0139884. doi: 10.1371/journal.pone.0139884 (PMC4599898; doi:10.1371/journal.pone.0139884)
Supplement: S4 Table — Excel file containing the GUS assay data, including the raw GUS and LUC measurements, the adjusted GUS/LUC means, and the results of the Dunnett’s test. (XLSX) [file pone.0139884.s010.xlsx]

## Sheet: Abbreviations
List of abbreviations
Short form	Full name
1	bZIP1
2	bZIP2
11	bZIP11
44	bZIP44
53	bZIP53
9	bZIP9
10	bZIP10
25	bZIP25
63	bZIP63
G1	GBF1
G2	GBF2
G3	GBF3
16	bZIP16
68	bZIP68
H5	Hy5
HH	HyH
E	Empty effector plasmid = REFERENCE
ASN	promoter of ASPARAGINE SYNTHETASE 1
CAT2	promoter of CATALASE2
PDH	promoter of PROLINE DEHYDROGENASE
RBCS	promoter of RUBISCO SMALL SUBUNIT 1

## Sheet: Raw data
Raw data of the GUS and LUC measurements
Plate	Prom	Comb	Eff1	Eff2	GUS Slope	LUC	GUS/LUC
0429-1	RBCS	E	E	E	748.97	710.238	1.05453
0429-1	RBCS	E	E	E	1166.13	825.842	1.41205
0429-1	RBCS	E	E	E	1053.66	807.168	1.30538
0429-1	RBCS	G2xG3	G2	G3	811.58	1026.55	0.790586
0429-1	RBCS	16x68	16	68	852.71	661.812	1.28845
0429-1	RBCS	16xG1	16	G1	2234.61	1008.51	2.21574
0429-1	RBCS	16xG2	16	G2	1758.3	1070.32	1.64278
0429-1	RBCS	16xG3	16	G3	1985.64	746.327	2.66055
0429-1	RBCS	16	16	16	1794.74	733.069	2.44825
0429-1	RBCS	16	16	16	1590.28	659.099	2.41281
0429-1	RBCS	16	16	16	1769.84	640.921	2.7614
0429-1	RBCS	G2xG3	G2	G3	26.54	953.822	0.0278249
0429-1	RBCS	16x68	16	68	1022.2	711.168	1.43735
0429-1	RBCS	16xG1	16	G1	2450.68	929.287	2.63716
0429-1	RBCS	16xG2	16	G2	1948.95	1041.11	1.87199
0429-1	RBCS	16xG3	16	G3	1729.5	738.059	2.34331
0429-1	RBCS	68	68	68	1088.78	676.653	1.60907
0429-1	RBCS	68	68	68	787.9	598.703	1.31601
0429-1	RBCS	68	68	68	625.51	725.475	0.862207
0429-1	RBCS	G2xG3	G2	G3	969.78	875.228	1.10803
0429-1	RBCS	16x68	16	68	826.74	665.604	1.24209
0429-1	RBCS	16xG1	16	G1	1947.66	953.594	2.04244
0429-1	RBCS	16xG2	16	G2	1616.33	780.396	2.07117
0429-1	RBCS	16xG3	16	G3	1573.08	631.812	2.48979
0429-1	RBCS	G1	G1	G1	1132.85	607.95	1.86339
0429-1	RBCS	G1	G1	G1	1937.99	511.099	3.79181
0429-1	RBCS	G1	G1	G1	1288.57	641.505	2.00867
0429-1	RBCS	G1xG2	G1	G2	122.28	814.812	0.150071
0429-1	RBCS	G1xG3	G2	G3	-153.12	468.802	-0.32662
0429-1	RBCS	68xG1	68	G1	879.72	686.99	1.28054
0429-1	RBCS	68xG2	68	G3	255.16	708.02	0.360385
0429-1	RBCS	68xG3	68	G3	1245	615.307	2.02338
0429-1	RBCS	G2	G2	G2	637.31	980.109	0.650244
0429-1	RBCS	G2	G2	G2	714.56	1136.21	0.628899
0429-1	RBCS	G2	G2	G2	513.68	751.455	0.68358
0429-1	RBCS	G1xG2	G1	G2	0.56	723.832	0.000773661
0429-1	RBCS	G1xG3	G1	G3	-120.14	724.644	-0.165792
0429-1	RBCS	68xG1	68	G1	939.24	696.752	1.34803
0429-1	RBCS	68xG2	68	G2	916.52	915.871	1.00071
0429-1	RBCS	68xG3	68	G3	976.89	473.881	2.06147
0429-1	RBCS	G3	G3	G3	310.43	584.396	0.531198
0429-1	RBCS	G3	G3	G3	92.33	522.05	0.176861
0429-1	RBCS	G3	G3	G3	714.66	205.129	3.48396
0429-1	RBCS	G1xG2	G1	G2	320.22	745.465	0.429557
0429-1	RBCS	G1xG3	G1	G3	-151.05	577.436	-0.261588
0429-1	RBCS	68xG1	68	G1	1270.79	803.782	1.58101
0429-1	RBCS	68xG2	68	G3	102.54	667.614	0.153592
0429-1	RBCS	68xG3	68	G3	878.33	673.406	1.30431
0429-1	CAT2	E	E	E	4251.16	781.515	5.43964
0429-1	CAT2	E	E	E	2813.15	707.861	3.97415
0429-1	CAT2	E	E	E	2609.79	609.446	4.28224
0429-1	CAT2	G2xG3	G2	G3	1271.59	666.772	1.90708
0429-1	CAT2	16x68	16	68	2166.7	732.733	2.95701
0429-1	CAT2	16xG1	16	G1	1861.98	664.069	2.80389
0429-1	CAT2	16xG2	16	G2	1606.61	894.465	1.79617
0429-1	CAT2	16xG3	16	G3	1937.11	453.356	4.27282
0429-1	CAT2	16	16	16	2322.52	701.455	3.311
0429-1	CAT2	16	16	16	1694.26	544.327	3.11258
0429-1	CAT2	16	16	16	2033.01	517.941	3.92518
0429-1	CAT2	G2xG3	G2	G3	1335.27	828.525	1.61162
0429-1	CAT2	16x68	16	68	1658.81	761.822	2.17743
0429-1	CAT2	16xG1	16	G1	1296.33	669.109	1.9374
0429-1	CAT2	16xG2	16	G2	1750.28	776.386	2.25439
0429-1	CAT2	16xG3	16	G3	1596.6	2.77228	575.916
0429-1	CAT2	68	68	68	2567.22	747.089	3.4363
0429-1	CAT2	68	68	68	1571.01	633.762	2.47886
0429-1	CAT2	68	68	68	2305.1	620.743	3.71346
0429-1	CAT2	G2xG3	G2	G3	1295.38	875.762	1.47915
0429-1	CAT2	16x68	16	68	1949.74	789.099	2.47084
0429-1	CAT2	16xG1	16	G1	3138.78	783.337	4.00694
0429-1	CAT2	16xG2	16	G2	1188.48	924.347	1.28575
0429-1	CAT2	16xG3	16	G3	1960.2	236.871	8.27538
0429-1	CAT2	G1	G1	G1	5065.69	946.822	5.3502
0429-1	CAT2	G1	G1	G1	3408.04	523.099	6.5151
0429-1	CAT2	G1	G1	G1	2258.18	361.079	6.25397
0429-1	CAT2	G1xG2	G1	G2	1439.85	501.574	2.87066
0429-1	CAT2	G1xG3	G2	G3	1029.91	557.386	1.84775
0429-1	CAT2	68xG1	68	G1	2813.14	777.891	3.61637
0429-1	CAT2	68xG2	68	G3	2113.86	867.743	2.43605
0429-1	CAT2	68xG3	68	G3	3067.63	344.059	8.91599
0429-1	CAT2	G2	G2	G2	2634.12	976.475	2.69758
0429-1	CAT2	G2	G2	G2	2490.74	1006.05	2.47576
0429-1	CAT2	G2	G2	G2	1193.41	847.604	1.40798
0429-1	CAT2	G1xG2	G1	G2	2357.76	866.297	2.72165
0429-1	CAT2	G1xG3	G1	G3	739.87	770.713	0.959981
0429-1	CAT2	68xG1	68	G1	2512.79	878.673	2.85975
0429-1	CAT2	68xG2	68	G2	1509.03	618.614	2.43937
0429-1	CAT2	68xG3	68	G3	3596.19	290.723	12.3698
0429-1	CAT2	G3	G3	G3	2311.11	792.069	2.91781
0429-1	CAT2	G3	G3	G3	1478.04	828.059	1.78494
0429-1	CAT2	G3	G3	G3	2279.01	663.693	3.43383
0429-1	CAT2	G1xG2	G1	G2	2250	1082.03	2.07943
0429-1	CAT2	G1xG3	G1	G3	1909.86	786.257	2.42905
0429-1	CAT2	68xG1	68	G1	3164.37	976.188	3.24156
0429-1	CAT2	68xG2	68	G3	2952.93	897.089	3.29168
0429-1	CAT2	68xG3	68	G3	3345.28	2.77228	1206.69
0502-1	RBCS	E	E	E	631.04	674.069	0.936165
0502-1	RBCS	E	E	E	624.96	969.307	0.644749
0502-1	RBCS	E	E	E	438.57	1390.73	0.315352
0502-1	RBCS	G2xG3	G2	G3	942.59	1817.47	0.518629
0502-1	RBCS	16x68	16	68	2126.3	1790.27	1.1877
0502-1	RBCS	16xG1	16	G1	6069.52	1770.24	3.42865
0502-1	RBCS	16xG2	16	G2	2854.35	2387.5	1.19554
0502-1	RBCS	16xG3	16	G3	4039.66	2291.04	1.76324
0502-1	RBCS	16	16	16	1704.46	1043.42	1.63354
0502-1	RBCS	16	16	16	2741.75	1748.06	1.56845
0502-1	RBCS	16	16	16	3505.93	2081.4	1.68441
0502-1	RBCS	G2xG3	G2	G3	1747.66	2436.3	0.717343
0502-1	RBCS	16x68	16	68	1536.06	1978.33	0.776444
0502-1	RBCS	16xG1	16	G1	6619.58	2297.5	2.88122
0502-1	RBCS	16xG2	16	G2	3214.61	2365.54	1.35893
0502-1	RBCS	16xG3	16	G3	3927.38	2035.89	1.92907
0502-1	RBCS	68	68	68	1144.24	1025.83	1.11543
0502-1	RBCS	68	68	68	772.93	1619.36	0.477307
0502-1	RBCS	68	68	68	1283.27	1567.16	0.818851
0502-1	RBCS	G2xG3	G2	G3	1460.47	1868.68	0.78155
0502-1	RBCS	16x68	16	68	1572.13	1864.39	0.843243
0502-1	RBCS	16xG1	16	G1	5516.15	2352.75	2.34455
0502-1	RBCS	16xG2	16	G2	2148.33	2395.91	0.896665
0502-1	RBCS	16xG3	16	G3	3548.46	2044.21	1.73586
0502-1	RBCS	G1	G1	G1	1340.71	320.723	4.18028
0502-1	RBCS	G1	G1	G1	1011.59	525.693	1.9243
0502-1	RBCS	G1	G1	G1	1215.83	758.673	1.60257
0502-1	RBCS	G1xG2	G1	G2	2565.74	1949.18	1.31632
0502-1	RBCS	G1xG3	G2	G3	372.23	871.228	0.427248
0502-1	RBCS	68xG1	68	G1	2333.55	1618.08	1.44217
0502-1	RBCS	68xG2	68	G3	1824.99	2271.91	0.803284
0502-1	RBCS	68xG3	68	G3	3730.26	1826.69	2.04208
0502-1	RBCS	G2	G2	G2	1227.62	1301.51	0.943224
0502-1	RBCS	G2	G2	G2	1309.42	1426.85	0.917699
0502-1	RBCS	G2	G2	G2	2431.32	3048.94	0.797431
0502-1	RBCS	G1xG2	G1	G2	2835.89	2044.92	1.3868
0502-1	RBCS	G1xG3	G1	G3	708.8	1094.7	0.647482
0502-1	RBCS	68xG1	68	G1	1548.27	1211.77	1.27769
0502-1	RBCS	68xG2	68	G2	3773.57	2781.3	1.35677
0502-1	RBCS	68xG3	68	G3	3538.27	2718.81	1.3014
0502-1	RBCS	G3	G3	G3	374.28	942.505	0.397112
0502-1	RBCS	G3	G3	G3	-443.88	988.149	-0.449204
0502-1	RBCS	G3	G3	G3	235.6	1388.85	0.169637
0502-1	RBCS	G1xG2	G1	G2	1465.69	2410.74	0.607983
0502-1	RBCS	G1xG3	G1	G3	104.92	1021.11	0.102751
0502-1	RBCS	68xG1	68	G1	3026.09	1734.77	1.74437
0502-1	RBCS	68xG2	68	G3	3131.31	2198.88	1.42405
0502-1	RBCS	68xG3	68	G3	4296.35	1782.25	2.41064
0502-1	CAT2	E	E	E	3717.98	1152.13	3.22705
0502-1	CAT2	E	E	E	7136.19	1964.97	3.6317
0502-1	CAT2	E	E	E	6676.04	2708.82	2.46455
0502-1	CAT2	G2xG3	G2	G3	6448.27	3636.5	1.77321
0502-1	CAT2	16x68	16	68	2816.23	3040.41	0.926268
0502-1	CAT2	16xG1	16	G1	5738.1	2458.33	2.33415
0502-1	CAT2	16xG2	16	G2	7953.1	3067.61	2.5926
0502-1	CAT2	16xG3	16	G3	7281.54	3120.89	2.33316
0502-1	CAT2	16	16	16	5565.84	1798.05	3.09549
0502-1	CAT2	16	16	16	3944.81	1809.04	2.18061
0502-1	CAT2	16	16	16	4282.46	2117.54	2.02237
0502-1	CAT2	G2xG3	G2	G3	7845.4	3045.05	2.57644
0502-1	CAT2	16x68	16	68	8125.37	3739.45	2.17288
0502-1	CAT2	16xG1	16	G1	7696.08	3349.96	2.29736
0502-1	CAT2	16xG2	16	G2	6518.53	3553.75	1.83427
0502-1	CAT2	16xG3	16	G3	6926.29	2406.3	2.8784
0502-1	CAT2	68	68	68	7048.62	1696.81	4.15404
0502-1	CAT2	68	68	68	7423.63	1928.36	3.84972
0502-1	CAT2	68	68	68	7340.04	2737.02	2.68176
0502-1	CAT2	G2xG3	G2	G3	4519.82	2151.1	2.10117
0502-1	CAT2	16x68	16	68	7118.75	2976.39	2.39174
0502-1	CAT2	16xG1	16	G1	6745.05	2289.61	2.94593
0502-1	CAT2	16xG2	16	G2	7780.49	3731.14	2.08529
0502-1	CAT2	16xG3	16	G3	5733.27	2332.03	2.45849
0502-1	CAT2	G1	G1	G1	5739.63	882.406	6.50452
0502-1	CAT2	G1	G1	G1	7103.56	1062.19	6.68767
0502-1	CAT2	G1	G1	G1	8220.97	1309.18	6.27949
0502-1	CAT2	G1xG2	G1	G2	5199.61	1735.25	2.99647
0502-1	CAT2	G1xG3	G2	G3	4084.11	1235.08	3.30676
0502-1	CAT2	68xG1	68	G1	5712.92	995.436	5.73912
0502-1	CAT2	68xG2	68	G3	6007.29	1874.1	3.20543
0502-1	CAT2	68xG3	68	G3	6032.98	1810.65	3.33194
0502-1	CAT2	G2	G2	G2	3407.91	1421.31	2.39773
0502-1	CAT2	G2	G2	G2	4400.48	2202.26	1.99817
0502-1	CAT2	G2	G2	G2	3857.08	2141.55	1.80107
0502-1	CAT2	G1xG2	G1	G2	4149.43	1908.43	2.17427
0502-1	CAT2	G1xG3	G1	G3	3330.71	1071.54	3.10833
0502-1	CAT2	68xG1	68	G1	4259.44	1092.88	3.89744
0502-1	CAT2	68xG2	68	G2	1925.56	866.287	2.22277
0502-1	CAT2	68xG3	68	G3	900.49	491.248	1.83307
0502-1	CAT2	G3	G3	G3	2335.92	1422.71	1.64188
0502-1	CAT2	G3	G3	G3	2635.8	1159.2	2.27381
0502-1	CAT2	G3	G3	G3	1353.55	917.198	1.47574
0502-1	CAT2	G1xG2	G1	G2	2943.85	1971.94	1.49287
0502-1	CAT2	G1xG3	G1	G3	1246.35	898.396	1.38731
0502-1	CAT2	68xG1	68	G1	1945.23	844.931	2.30224
0502-1	CAT2	68xG2	68	G3	1213.26	1245.5	0.974119
0502-1	CAT2	68xG3	68	G3	2426.09	1492.16	1.62589
0502-2	ASN	E	E	E	1053.11	2547.45	0.413397
0502-2	ASN	E	E	E	1791.86	3223.27	0.555913
0502-2	ASN	E	E	E	2054.83	3703.18	0.554882
0502-2	ASN	G2xG3	G2	G3	506.33	4098.64	0.123536
0502-2	ASN	16x68	16	68	776.72	3412	0.227644
0502-2	ASN	16xG1	16	G1	1728.06	3688.64	0.468482
0502-2	ASN	16xG2	16	G2	1982.94	4883.82	0.406022
0502-2	ASN	16xG3	16	G3	1031.42	4486.91	0.229873
0502-2	ASN	16	16	16	1775.22	5161.82	0.343914
0502-2	ASN	16	16	16	1254.8	5789.45	0.216739
0502-2	ASN	16	16	16	1469.68	5924.91	0.248051
0502-2	ASN	G2xG3	G2	G3	1764.22	4867.91	0.362418
0502-2	ASN	16x68	16	68	2946.6	7439.27	0.396087
0502-2	ASN	16xG1	16	G1	1895.12	4533.18	0.418055
0502-2	ASN	16xG2	16	G2	1713.81	4762.82	0.359831
0502-2	ASN	16xG3	16	G3	2027.41	3711.73	0.546217
0502-2	ASN	68	68	68	1985.42	3637.55	0.545813
0502-2	ASN	68	68	68	2091.43	4392.45	0.476142
0502-2	ASN	68	68	68	1121.11	5277.27	0.212441
0502-2	ASN	G2xG3	G2	G3	1068.98	4244.73	0.251837
0502-2	ASN	16x68	16	68	2129.33	7479.36	0.284694
0502-2	ASN	16xG1	16	G1	2109.96	3821.82	0.552083
0502-2	ASN	16xG2	16	G2	2670.66	8358.64	0.319509
0502-2	ASN	16xG3	16	G3	1840.07	2953	0.623119
0502-2	ASN	G1	G1	G1	604.73	841.455	0.718672
0502-2	ASN	G1	G1	G1	295.7	1235.45	0.239345
0502-2	ASN	G1	G1	G1	723.45	1379	0.524619
0502-2	ASN	G1xG2	G1	G2	2814.97	4861.64	0.579017
0502-2	ASN	G1xG3	G2	G3	334.82	1849.36	0.181046
0502-2	ASN	68xG1	68	G1	3078	3896.91	0.789857
0502-2	ASN	68xG2	68	G3	3020.15	5102.82	0.591859
0502-2	ASN	68xG3	68	G3	2661.31	2512.91	1.05906
0502-2	ASN	G2	G2	G2	1659.08	4115.73	0.403107
0502-2	ASN	G2	G2	G2	2257.6	4478.91	0.504051
0502-2	ASN	G2	G2	G2	2185.17	6107.09	0.357809
0502-2	ASN	G1xG2	G1	G2	2786.59	4541.64	0.613565
0502-2	ASN	G1xG3	G1	G3	895.41	2084.18	0.429622
0502-2	ASN	68xG1	68	G1	2609.14	3715.27	0.702274
0502-2	ASN	68xG2	68	G2	2377.38	5213.73	0.455985
0502-2	ASN	68xG3	68	G3	1243.48	1470.36	0.845696
0502-2	ASN	G3	G3	G3	545.24	1628.73	0.334764
0502-2	ASN	G3	G3	G3	475.81	1502.18	0.316746
0502-2	ASN	G3	G3	G3	335.3	1445.91	0.231896
0502-2	ASN	G1xG2	G1	G2	1504.82	2935.73	0.512588
0502-2	ASN	G1xG3	G1	G3	1023.9	2129.55	0.480807
0502-2	ASN	68xG1	68	G1	2145.73	2856.64	0.751139
0502-2	ASN	68xG2	68	G3	2261.89	4612.91	0.490339
0502-2	ASN	68xG3	68	G3	2734.85	2.90909	940.105
0506-1	RBCS	E	E	E	1234.06	89.1818	13.8376
0506-1	RBCS	E	E	E	1262.34	94.2727	13.3903
0506-1	RBCS	E	E	E	1373.92	78.2727	17.553
0506-1	RBCS	G2xG3	G2	G3	1490.73	119	12.5271
0506-1	RBCS	16x68	16	68	1417.91	1528.82	0.927455
0506-1	RBCS	16xG1	16	G1	4333.51	1002.27	4.32368
0506-1	RBCS	16xG2	16	G2	1839.4	1763.82	1.04285
0506-1	RBCS	16xG3	16	G3	2789.84	157.545	17.7082
0506-1	RBCS	16	16	16	2638.79	1206.55	2.18706
0506-1	RBCS	16	16	16	2121.56	1157.09	1.83353
0506-1	RBCS	16	16	16	2092.75	1135.18	1.84354
0506-1	RBCS	G2xG3	G2	G3	1687.34	1806.27	0.934156
0506-1	RBCS	16x68	16	68	996.14	1177.18	0.846207
0506-1	RBCS	16xG1	16	G1	4868.44	1236.18	3.93829
0506-1	RBCS	16xG2	16	G2	1404.54	1471.73	0.954348
0506-1	RBCS	16xG3	16	G3	3572.9	1889	1.89142
0506-1	RBCS	68	68	68	531.97	967	0.550124
0506-1	RBCS	68	68	68	1222	1414.27	0.864048
0506-1	RBCS	68	68	68	1462.03	1257.09	1.16303
0506-1	RBCS	G2xG3	G2	G3	1688.08	1707.45	0.988653
0506-1	RBCS	16x68	16	68	1739.26	1695.91	1.02556
0506-1	RBCS	16xG1	16	G1	1604.69	1458	1.10061
0506-1	RBCS	16xG2	16	G2	2666.77	1796	1.48484
0506-1	RBCS	16xG3	16	G3	1938.72	1924.36	1.00746
0506-1	RBCS	G1	G1	G1	1685.05	678.091	2.48499
0506-1	RBCS	G1	G1	G1	1727.62	807.545	2.13935
0506-1	RBCS	G1	G1	G1	3287.99	1106	2.97287
0506-1	RBCS	G1xG2	G1	G2	1331.61	1986.91	0.670192
0506-1	RBCS	G1xG3	G2	G3	1105.6	1349.45	0.819294
0506-1	RBCS	68xG1	68	G1	496.88	1538.82	0.322897
0506-1	RBCS	68xG2	68	G3	1664.22	1497.09	1.11164
0506-1	RBCS	68xG3	68	G3	1790.45	1680.91	1.06517
0506-1	RBCS	G2	G2	G2	936.48	1908.55	0.490677
0506-1	RBCS	G2	G2	G2	1017.4	2524.55	0.403003
0506-1	RBCS	G2	G2	G2	1014.71	2422.73	0.41883
0506-1	RBCS	G1xG2	G1	G2	1924.05	2154.27	0.893132
0506-1	RBCS	G1xG3	G1	G3	970.62	1729.82	0.561111
0506-1	RBCS	68xG1	68	G1	2134.16	1650.64	1.29293
0506-1	RBCS	68xG2	68	G2	1655.23	1792.55	0.923396
0506-1	RBCS	68xG3	68	G3	1836.95	1629.64	1.12721
0506-1	RBCS	G3	G3	G3	44.69	1284.64	0.0347881
0506-1	RBCS	G3	G3	G3	145.5	1407.82	0.103351
0506-1	RBCS	G3	G3	G3	436.68	1418.55	0.307836
0506-1	RBCS	G1xG2	G1	G2	787.43	2069.91	0.380418
0506-1	RBCS	G1xG3	G1	G3	41.52	1279.55	0.032449
0506-1	RBCS	68xG1	68	G1	794.29	1863	0.42635
0506-1	RBCS	68xG2	68	G3	1516.32	2034.55	0.745287
0506-1	RBCS	68xG3	68	G3	1406.88	1964.64	0.716102
0506-1	CAT2	E	E	E	5527.63	1445.82	3.82318
0506-1	CAT2	E	E	E	5825.9	1728.27	3.37094
0506-1	CAT2	E	E	E	4838.32	1396.91	3.46359
0506-1	CAT2	G2xG3	G2	G3	2163.4	1432.27	1.51047
0506-1	CAT2	16x68	16	68	1716.6	1674.55	1.02511
0506-1	CAT2	16xG1	16	G1	1851.39	2018.73	0.917108
0506-1	CAT2	16xG2	16	G2	2703.22	1557.45	1.73567
0506-1	CAT2	16xG3	16	G3	2955.23	1469.73	2.01073
0506-1	CAT2	16	16	16	3476.31	1347.91	2.57904
0506-1	CAT2	16	16	16	2029.3	1378.36	1.47225
0506-1	CAT2	16	16	16	1443.73	1260	1.14582
0506-1	CAT2	G2xG3	G2	G3	3934.43	1809.64	2.17416
0506-1	CAT2	16x68	16	68	2418.39	1437.09	1.68284
0506-1	CAT2	16xG1	16	G1	7287.26	1873.73	3.88918
0506-1	CAT2	16xG2	16	G2	4358.55	1598.09	2.72735
0506-1	CAT2	16xG3	16	G3	3555.39	1031.64	3.44636
0506-1	CAT2	68	68	68	3448.81	1200.82	2.87205
0506-1	CAT2	68	68	68	2865.78	1196.73	2.39468
0506-1	CAT2	68	68	68	3279.12	1712.55	1.91476
0506-1	CAT2	G2xG3	G2	G3	2503.2	1327.73	1.88533
0506-1	CAT2	16x68	16	68	3994.66	1839.27	2.17187
0506-1	CAT2	16xG1	16	G1	3287.04	864.727	3.80124
0506-1	CAT2	16xG2	16	G2	1315.04	1040.91	1.26336
0506-1	CAT2	16xG3	16	G3	2515.81	959	2.62337
0506-1	CAT2	G1	G1	G1	4217.73	800.909	5.26618
0506-1	CAT2	G1	G1	G1	2775.36	744.273	3.72896
0506-1	CAT2	G1	G1	G1	3964.06	799.636	4.95733
0506-1	CAT2	G1xG2	G1	G2	2734.84	1160.73	2.35614
0506-1	CAT2	G1xG3	G2	G3	2309.45	873.273	2.64459
0506-1	CAT2	68xG1	68	G1	3056.78	1099.91	2.77912
0506-1	CAT2	68xG2	68	G3	1857.25	1133.18	1.63897
0506-1	CAT2	68xG3	68	G3	1804.55	775.091	2.32818
0506-1	CAT2	G2	G2	G2	1736.16	1308.64	1.32669
0506-1	CAT2	G2	G2	G2	2292.56	1583.55	1.44774
0506-1	CAT2	G2	G2	G2	2365.24	1670	1.41631
0506-1	CAT2	G1xG2	G1	G2	3207.95	1524.27	2.10458
0506-1	CAT2	G1xG3	G1	G3	3481.84	1000.64	3.47963
0506-1	CAT2	68xG1	68	G1	3578.36	875.364	4.08786
0506-1	CAT2	68xG2	68	G2	1817.77	1322.64	1.37435
0506-1	CAT2	68xG3	68	G3	857.46	736.273	1.1646
0506-1	CAT2	G3	G3	G3	1324.95	1061.27	1.24845
0506-1	CAT2	G3	G3	G3	1057.63	831.273	1.2723
0506-1	CAT2	G3	G3	G3	2594.74	917	2.8296
0506-1	CAT2	G1xG2	G1	G2	3614.04	1572.64	2.29808
0506-1	CAT2	G1xG3	G1	G3	3194.49	967.636	3.30133
0506-1	CAT2	68xG1	68	G1	5118.29	941.636	5.43553
0506-1	CAT2	68xG2	68	G3	3061.81	1616	1.89468
0506-1	CAT2	68xG3	68	G3	3508.85	1657	2.11759
0509-1	ASN	E	E	E	780.58	2658.36	0.293632
0509-1	ASN	E	E	E	213.35	2326.36	0.0917097
0509-1	ASN	E	E	E	104.85	2365.91	0.044317
0509-1	ASN	G2xG3	G2	G3	-1.82	2185.09	-0.000832917
0509-1	ASN	16x68	16	68	-5.54	1827	-0.00303229
0509-1	ASN	16xG1	16	G1	185.36	1551.09	0.119503
0509-1	ASN	16xG2	16	G2	344.72	1543.09	0.223396
0509-1	ASN	16xG3	16	G3	537.31	2046.09	0.262603
0509-1	ASN	16	16	16	332.45	1744.82	0.190536
0509-1	ASN	16	16	16	348.14	2012.09	0.173024
0509-1	ASN	16	16	16	555.37	1592.82	0.348671
0509-1	ASN	G2xG3	G2	G3	351.37	2368.09	0.148377
0509-1	ASN	16x68	16	68	165.63	1706.73	0.0970454
0509-1	ASN	16xG1	16	G1	923.86	2478.36	0.37277
0509-1	ASN	16xG2	16	G2	86.92	1482.73	0.0586217
0509-1	ASN	16xG3	16	G3	604.1	2864.36	0.210902
0509-1	ASN	68	68	68	433.9	2314.09	0.187503
0509-1	ASN	68	68	68	227.54	1798.18	0.126539
0509-1	ASN	68	68	68	663.22	2060.55	0.321866
0509-1	ASN	G2xG3	G2	G3	302.1	2100.09	0.143851
0509-1	ASN	16x68	16	68	348.46	1898.36	0.183558
0509-1	ASN	16xG1	16	G1	386.12	2095	0.184305
0509-1	ASN	16xG2	16	G2	626.46	1867.27	0.335495
0509-1	ASN	16xG3	16	G3	439.67	1530.18	0.287332
0509-1	ASN	G1	G1	G1	545.48	1397	0.390465
0509-1	ASN	G1	G1	G1	416.21	1174.36	0.354413
0509-1	ASN	G1	G1	G1	402.75	1121.09	0.359248
0509-1	ASN	G1xG2	G1	G2	846.38	2149	0.393848
0509-1	ASN	G1xG3	G2	G3	226.24	1400.64	0.161527
0509-1	ASN	68xG1	68	G1	841.62	3018.73	0.2788
0509-1	ASN	68xG2	68	G3	548.39	1890.45	0.290084
0509-1	ASN	68xG3	68	G3	442.61	1535	0.288345
0509-1	ASN	G2	G2	G2	565.73	3174.18	0.178229
0509-1	ASN	G2	G2	G2	467.71	2787.36	0.167797
0509-1	ASN	G2	G2	G2	403.03	2549.09	0.158107
0509-1	ASN	G1xG2	G1	G2	332.9	2154	0.15455
0509-1	ASN	G1xG3	G1	G3	573.38	2430	0.235959
0509-1	ASN	68xG1	68	G1	783.2	2279.45	0.343591
0509-1	ASN	68xG2	68	G2	514	2600.73	0.197637
0509-1	ASN	68xG3	68	G3	690.01	1455.91	0.473938
0509-1	ASN	G3	G3	G3	610.35	1829.91	0.333541
0509-1	ASN	G3	G3	G3	389.58	2203	0.176841
0509-1	ASN	G3	G3	G3	670.21	2437.91	0.274912
0509-1	ASN	G1xG2	G1	G2	924.75	1752	0.527825
0509-1	ASN	G1xG3	G1	G3	115.86	1706.09	0.0679096
0509-1	ASN	68xG1	68	G1	1097.27	3140.36	0.349409
0509-1	ASN	68xG2	68	G3	902.57	3497.64	0.258051
0509-1	ASN	68xG3	68	G3	1217.56	2701	0.450781
0509-2	PDH	E	E	E	13089.6	1464.55	8.93763
0509-2	PDH	E	E	E	12931.1	1411.27	9.16274
0509-2	PDH	E	E	E	16076.4	1797.27	8.94489
0509-2	PDH	G2xG3	G2	G3	2997.81	2326.91	1.28832
0509-2	PDH	16x68	16	68	4920.97	1904.91	2.58331
0509-2	PDH	16xG1	16	G1	7337.01	1860.18	3.94424
0509-2	PDH	16xG2	16	G2	4869.72	1772.18	2.74787
0509-2	PDH	16xG3	16	G3	3614.8	1820.45	1.98566
0509-2	PDH	16	16	16	5896.05	1659.91	3.55203
0509-2	PDH	16	16	16	3314.56	1587.09	2.08845
0509-2	PDH	16	16	16	4141.49	1598.64	2.59064
0509-2	PDH	G2xG3	G2	G3	4469.75	2252	1.98479
0509-2	PDH	16x68	16	68	3370.8	1899.09	1.77495
0509-2	PDH	16xG1	16	G1	7197.96	1689.36	4.26075
0509-2	PDH	16xG2	16	G2	2678.56	1974.09	1.35686
0509-2	PDH	16xG3	16	G3	4589.24	1703.82	2.6935
0509-2	PDH	68	68	68	7423.97	1618.18	4.58785
0509-2	PDH	68	68	68	10907.7	1525.09	7.15215
0509-2	PDH	68	68	68	11181.8	1385.45	8.07085
0509-2	PDH	G2xG3	G2	G3	4257.67	2548.09	1.67093
0509-2	PDH	16x68	16	68	7521.2	2170.55	3.46512
0509-2	PDH	16xG1	16	G1	6917.88	1743.45	3.96792
0509-2	PDH	16xG2	16	G2	2998.73	1778.82	1.6858
0509-2	PDH	16xG3	16	G3	4272.32	1919.91	2.22527
0509-2	PDH	G1	G1	G1	9237.8	940.182	9.82555
0509-2	PDH	G1	G1	G1	10124.3	1073.64	9.42994
0509-2	PDH	G1	G1	G1	7065.51	899.727	7.85295
0509-2	PDH	G1xG2	G1	G2	4716.84	2345.82	2.01074
0509-2	PDH	G1xG3	G2	G3	972.95	1744.09	0.557855
0509-2	PDH	68xG1	68	G1	7340.73	1759.18	4.17281
0509-2	PDH	68xG2	68	G3	7042.4	2256.45	3.121
0509-2	PDH	68xG3	68	G3	4106.86	1996.36	2.05717
0509-2	PDH	G2	G2	G2	3726.88	2089.18	1.78389
0509-2	PDH	G2	G2	G2	4343.89	2118.82	2.05015
0509-2	PDH	G2	G2	G2	4646.77	2062.55	2.25293
0509-2	PDH	G1xG2	G1	G2	3531.61	2125.27	1.66172
0509-2	PDH	G1xG3	G1	G3	4025.25	1572.64	2.55956
0509-2	PDH	68xG1	68	G1	13826.3	1673.55	8.26169
0509-2	PDH	68xG2	68	G2	5350.43	2211.73	2.41912
0509-2	PDH	68xG3	68	G3	5084.55	1955.45	2.60019
0509-2	PDH	G3	G3	G3	2023.76	1384.64	1.46158
0509-2	PDH	G3	G3	G3	1962.33	1727.82	1.13573
0509-2	PDH	G3	G3	G3	2046.6	1555.45	1.31576
0509-2	PDH	G1xG2	G1	G2	7387.28	2042.55	3.6167
0509-2	PDH	G1xG3	G1	G3	2398.93	1471	1.63082
0509-2	PDH	68xG1	68	G1	10943.6	2136.73	5.12167
0509-2	PDH	68xG2	68	G3	3941.55	1829.82	2.15407
0509-2	PDH	68xG3	68	G3	4426.8	2487.64	1.77952
0513-1	ASN	E	E	E	-108.39	4612.09	-0.0235013
0513-1	ASN	E	E	E	543.48	6077.55	0.0894243
0513-1	ASN	E	E	E	681.76	5897.55	0.115601
0513-1	ASN	G2xG3	G2	G3	5.41	7020.91	0.000770555
0513-1	ASN	16x68	16	68	8.15	5266.36	0.00154756
0513-1	ASN	16xG1	16	G1	451.53	5993.45	0.0753372
0513-1	ASN	16xG2	16	G2	550.84	5459.36	0.100898
0513-1	ASN	16xG3	16	G3	488.88	4838.45	0.101041
0513-1	ASN	16	16	16	429.54	5491.18	0.0782236
0513-1	ASN	16	16	16	91.87	5898.27	0.0155757
0513-1	ASN	16	16	16	354.62	7105.64	0.0499069
0513-1	ASN	G2xG3	G2	G3	487.86	7373.55	0.0661636
0513-1	ASN	16x68	16	68	117.36	5674.18	0.0206832
0513-1	ASN	16xG1	16	G1	274.99	5545.27	0.04959
0513-1	ASN	16xG2	16	G2	336.08	6377.27	0.0526996
0513-1	ASN	16xG3	16	G3	535.85	5666.18	0.0945699
0513-1	ASN	68	68	68	380.81	4855.73	0.0784249
0513-1	ASN	68	68	68	662.6	5496.91	0.12054
0513-1	ASN	68	68	68	340.54	6208.18	0.0548534
0513-1	ASN	G2xG3	G2	G3	-210.09	9332.55	-0.0225115
0513-1	ASN	16x68	16	68	-402.82	9306.55	-0.0432835
0513-1	ASN	16xG1	16	G1	248.91	6391	0.038947
0513-1	ASN	16xG2	16	G2	523.42	5642.36	0.0927661
0513-1	ASN	16xG3	16	G3	621	6086.91	0.102022
0513-1	ASN	G1	G1	G1	113.88	2610.09	0.0436307
0513-1	ASN	G1	G1	G1	397.27	3058.27	0.1299
0513-1	ASN	G1	G1	G1	321.09	3906.27	0.0821986
0513-1	ASN	G1xG2	G1	G2	686.06	10199.2	0.0672662
0513-1	ASN	G1xG3	G2	G3	18.85	3592.82	0.00524658
0513-1	ASN	68xG1	68	G1	743.6	5063.36	0.146859
0513-1	ASN	68xG2	68	G3	593	8936.18	0.0663594
0513-1	ASN	68xG3	68	G3	461.28	6566.64	0.070246
0513-1	ASN	G2	G2	G2	700.79	6169	0.113599
0513-1	ASN	G2	G2	G2	670.68	7834.64	0.0856045
0513-1	ASN	G2	G2	G2	528.44	7345.55	0.0719402
0513-1	ASN	G1xG2	G1	G2	215.93	6455.91	0.0334469
0513-1	ASN	G1xG3	G1	G3	511.89	4707.36	0.108742
0513-1	ASN	68xG1	68	G1	423.93	6255	0.0677746
0513-1	ASN	68xG2	68	G2	390.29	7431.36	0.0525193
0513-1	ASN	68xG3	68	G3	745.3	6029.45	0.12361
0513-1	ASN	G3	G3	G3	207.55	2905	0.0714458
0513-1	ASN	G3	G3	G3	6.57	3847.91	0.00170742
0513-1	ASN	G3	G3	G3	88.68	4522.36	0.0196092
0513-1	ASN	G1xG2	G1	G2	471.13	5246.82	0.0897935
0513-1	ASN	G1xG3	G1	G3	489.43	3581.45	0.136657
0513-1	ASN	68xG1	68	G1	94.79	5677	0.0166972
0513-1	ASN	68xG2	68	G3	358.75	6349.18	0.0565033
0513-1	ASN	68xG3	68	G3	862.67	6886	0.125279
0513-2	PDH	E	E	E	8983.65	1618.18	5.55169
0513-2	PDH	E	E	E	7831.62	1762.27	4.44405
0513-2	PDH	E	E	E	12739.2	2547.45	5.00075
0513-2	PDH	G2xG3	G2	G3	1728.87	2960.91	0.583898
0513-2	PDH	16x68	16	68	2982.57	2015.09	1.48012
0513-2	PDH	16xG1	16	G1	8341.89	3247.64	2.5686
0513-2	PDH	16xG2	16	G2	3853.91	2425	1.58924
0513-2	PDH	16xG3	16	G3	4394.53	3138.27	1.4003
0513-2	PDH	16	16	16	5541.66	1993.45	2.77993
0513-2	PDH	16	16	16	4411.68	1773.82	2.48711
0513-2	PDH	16	16	16	5445.86	2115.18	2.57465
0513-2	PDH	G2xG3	G2	G3	3467.99	3458	1.00289
0513-2	PDH	16x68	16	68	6631.62	2370.27	2.79783
0513-2	PDH	16xG1	16	G1	7001.16	2687.09	2.60548
0513-2	PDH	16xG2	16	G2	3946.96	2360.18	1.67231
0513-2	PDH	16xG3	16	G3	5230.78	3307.55	1.58147
0513-2	PDH	68	68	68	11293.5	2406.91	4.69214
0513-2	PDH	68	68	68	9831.68	2242.73	4.38381
0513-2	PDH	68	68	68	9929.69	2419.91	4.10333
0513-2	PDH	G2xG3	G2	G3	3911.59	3764.36	1.03911
0513-2	PDH	16x68	16	68	4886.98	2318.36	2.10794
0513-2	PDH	16xG1	16	G1	6747.19	2265.82	2.97782
0513-2	PDH	16xG2	16	G2	5255.41	2983.18	1.76168
0513-2	PDH	16xG3	16	G3	3507.51	2167.18	1.61847
0513-2	PDH	G1	G1	G1	8666.88	1419.91	6.10383
0513-2	PDH	G1	G1	G1	8276.19	1407	5.88215
0513-2	PDH	G1	G1	G1	9135.17	1562	5.84838
0513-2	PDH	G1xG2	G1	G2	7523.4	3814	1.97257
0513-2	PDH	G1xG3	G2	G3	2868.01	2368.27	1.21101
0513-2	PDH	68xG1	68	G1	11054.5	2916.36	3.79049
0513-2	PDH	68xG2	68	G3	4941.68	2185.18	2.26145
0513-2	PDH	68xG3	68	G3	6271.27	3504.27	1.78961
0513-2	PDH	G2	G2	G2	4368.22	3079.18	1.41863
0513-2	PDH	G2	G2	G2	3814.67	2571.09	1.48368
0513-2	PDH	G2	G2	G2	4228.58	2752.82	1.53609
0513-2	PDH	G1xG2	G1	G2	7303.75	2866.55	2.54793
0513-2	PDH	G1xG3	G1	G3	4628.95	2762.18	1.67583
0513-2	PDH	68xG1	68	G1	8417.26	2618.09	3.21504
0513-2	PDH	68xG2	68	G2	6152.9	2777.36	2.21537
0513-2	PDH	68xG3	68	G3	4949.35	2783.82	1.7779
0513-2	PDH	G3	G3	G3	2410.96	1712.45	1.4079
0513-2	PDH	G3	G3	G3	2326.08	1677.27	1.38682
0513-2	PDH	G3	G3	G3	3130.61	2937.82	1.06562
0513-2	PDH	G1xG2	G1	G2	6144.2	3172.36	1.93679
0513-2	PDH	G1xG3	G1	G3	613.93	571.545	1.07416
0513-2	PDH	68xG1	68	G1	11661.2	2286.55	5.09992
0513-2	PDH	68xG2	68	G3	5550.54	2105.82	2.63581
0513-2	PDH	68xG3	68	G3	4796.08	2572.82	1.86413
0516-1	PDH	E	E	E	5101.32	865.364	5.895
0516-1	PDH	E	E	E	2098.3	311.909	6.72728
0516-1	PDH	E	E	E	7527.63	312.636	24.0779
0516-1	PDH	G2xG3	G2	G3	737.42	238	3.0984
0516-1	PDH	16x68	16	68	3620.76	303.909	11.914
0516-1	PDH	16xG1	16	G1	1313.62	258.182	5.08796
0516-1	PDH	16xG2	16	G2	1498.82	92.0909	16.2754
0516-1	PDH	16xG3	16	G3	955.19	2.18182	437.795
0516-1	PDH	16	16	16	2177.42	352.545	6.17628
0516-1	PDH	16	16	16	1532.42	296.636	5.16599
0516-1	PDH	16	16	16	3446.51	800.273	4.30667
0516-1	PDH	G2xG3	G2	G3	1096.32	573.545	1.91148
0516-1	PDH	16x68	16	68	3232.85	303.182	10.6631
0516-1	PDH	16xG1	16	G1	2524.83	520.091	4.85459
0516-1	PDH	16xG2	16	G2	901.69	61	14.7818
0516-1	PDH	16xG3	16	G3	1107.88	356	3.11202
0516-1	PDH	68	68	68	3236.72	433.818	7.46101
0516-1	PDH	68	68	68	2901.43	208.909	13.8885
0516-1	PDH	68	68	68	7677.55	364.545	21.0606
0516-1	PDH	G2xG3	G2	G3	1276.74	461.091	2.76896
0516-1	PDH	16x68	16	68	2977.43	434.455	6.85326
0516-1	PDH	16xG1	16	G1	3908.27	319.182	12.2447
0516-1	PDH	16xG2	16	G2	2503.46	2.18182	1147.42
0516-1	PDH	16xG3	16	G3	2430.68	2.90909	835.546
0516-1	PDH	G1	G1	G1	2138.03	371	5.76288
0516-1	PDH	G1	G1	G1	2862.28	463.273	6.17839
0516-1	PDH	G1	G1	G1	4217.35	425	9.92318
0516-1	PDH	G1xG2	G1	G2	4163.84	778.182	5.35073
0516-1	PDH	G1xG3	G2	G3	1663.63	504.091	3.30026
0516-1	PDH	68xG1	68	G1	3091.77	349	8.85894
0516-1	PDH	68xG2	68	G3	4615.49	106.636	43.2825
0516-1	PDH	68xG3	68	G3	4080.64	2.18182	1870.29
0516-1	PDH	G2	G2	G2	1555.58	1102.36	1.41113
0516-1	PDH	G2	G2	G2	1514.17	673.636	2.24776
0516-1	PDH	G2	G2	G2	2132.49	839.273	2.54088
0516-1	PDH	G1xG2	G1	G2	2509.24	1110.82	2.25891
0516-1	PDH	G1xG3	G1	G3	673.29	508.455	1.32419
0516-1	PDH	68xG1	68	G1	2408.33	560	4.30059
0516-1	PDH	68xG2	68	G2	1749.24	2.18182	801.735
0516-1	PDH	68xG3	68	G3	4208.93	401.182	10.4913
0516-1	PDH	G3	G3	G3	561.64	648.545	0.865999
0516-1	PDH	G3	G3	G3	-106.65	315.545	-0.337986
0516-1	PDH	G3	G3	G3	943.77	719.636	1.31145
0516-1	PDH	G1xG2	G1	G2	2991.45	735.545	4.06698
0516-1	PDH	G1xG3	G1	G3	-85.02	341.545	-0.248927
0516-1	PDH	68xG1	68	G1	3779.73	322.818	11.7085
0516-1	PDH	68xG2	68	G3	5228.49	4.36364	1198.2
0516-1	PDH	68xG3	68	G3	3724.02	879.818	4.23272
0516-2	ASN	E	E	E	-44.92	430.909	-0.104245
0516-2	ASN	E	E	E	1.36	780.273	0.00174298
0516-2	ASN	E	E	E	19.01	1085.82	0.0175075
0516-2	ASN	G2xG3	G2	G3	14.9	1283.91	0.0116052
0516-2	ASN	16x68	16	68	11.58	872.545	0.0132715
0516-2	ASN	16xG1	16	G1	56.57	1100.09	0.051423
0516-2	ASN	16xG2	16	G2	88.74	1412.18	0.0628389
0516-2	ASN	16xG3	16	G3	77.57	1014.36	0.0764716
0516-2	ASN	16	16	16	-1.35	880.636	-0.00153298
0516-2	ASN	16	16	16	44.78	909.091	0.049258
0516-2	ASN	16	16	16	17.68	946.636	0.0186767
0516-2	ASN	G2xG3	G2	G3	48.99	1355.82	0.0361332
0516-2	ASN	16x68	16	68	95.73	1282.36	0.0746512
0516-2	ASN	16xG1	16	G1	62.7	1426.55	0.0439523
0516-2	ASN	16xG2	16	G2	73.61	1379.64	0.0533546
0516-2	ASN	16xG3	16	G3	97.77	1251.27	0.0781364
0516-2	ASN	68	68	68	48.56	931.364	0.0521386
0516-2	ASN	68	68	68	21.3	1139	0.0187006
0516-2	ASN	68	68	68	21.16	1221.64	0.017321
0516-2	ASN	G2xG3	G2	G3	-27.27	1290.45	-0.0211321
0516-2	ASN	16x68	16	68	-7.28	858.727	-0.00847766
0516-2	ASN	16xG1	16	G1	57.39	1406.36	0.0408074
0516-2	ASN	16xG2	16	G2	88.35	1433.64	0.0616265
0516-2	ASN	16xG3	16	G3	56.76	1387.55	0.0409068
0516-2	ASN	G1	G1	G1	137.43	1222.45	0.112421
0516-2	ASN	G1	G1	G1	67.6	902.727	0.0748842
0516-2	ASN	G1	G1	G1	38.5	1024.55	0.0375776
0516-2	ASN	G1xG2	G1	G2	63.79	1789	0.0356568
0516-2	ASN	G1xG3	G2	G3	-217.2	1265.73	-0.171601
0516-2	ASN	68xG1	68	G1	15.93	1495.64	0.010651
0516-2	ASN	68xG2	68	G3	-121.73	1317	-0.0924298
0516-2	ASN	68xG3	68	G3	51.28	1236.18	0.0414826
0516-2	ASN	G2	G2	G2	67.76	1423.64	0.0475964
0516-2	ASN	G2	G2	G2	76.86	1536.73	0.0500154
0516-2	ASN	G2	G2	G2	5.32	1485.55	0.00358118
0516-2	ASN	G1xG2	G1	G2	11.18	1458.09	0.00766756
0516-2	ASN	G1xG3	G1	G3	288.44	1169.27	0.246683
0516-2	ASN	68xG1	68	G1	23.62	1413.55	0.0167098
0516-2	ASN	68xG2	68	G2	15.6	1587	0.00982987
0516-2	ASN	68xG3	68	G3	32.51	1023.73	0.0317565
0516-2	ASN	G3	G3	G3	-28.06	824.091	-0.0340496
0516-2	ASN	G3	G3	G3	-46.13	1156.18	-0.0398986
0516-2	ASN	G3	G3	G3	-64.82	925	-0.0700757
0516-2	ASN	G1xG2	G1	G2	57.82	1797.55	0.0321661
0516-2	ASN	G1xG3	G1	G3	-81.38	1231.18	-0.0660991
0516-2	ASN	68xG1	68	G1	35.27	1299.09	0.0271498
0516-2	ASN	68xG2	68	G3	7.46	1299.82	0.00573926
0516-2	ASN	68xG3	68	G3	50.16	1186.64	0.0422707
0516-2	RBCS	E	E	E	255.66	829.818	0.308092
0516-2	RBCS	E	E	E	311.95	1045.36	0.298413
0516-2	RBCS	E	E	E	309.77	899.273	0.344467
0516-2	RBCS	G2xG3	G2	G3	257.49	981.273	0.262404
0516-2	RBCS	16x68	16	68	558.53	820.455	0.680757
0516-2	RBCS	16xG1	16	G1	1073.19	750.091	1.43075
0516-2	CAT2	G1	G1	G1	544.27	284.364	1.91399
0516-2	RBCS	16xG3	16	G3	635.33	688.727	0.92247
0516-2	RBCS	16	16	16	1254.72	829.818	1.51204
0516-2	RBCS	16	16	16	1275.73	876.909	1.4548
0516-2	RBCS	16	16	16	1215.43	932.182	1.30386
0516-2	CAT2	G1	G1	G1	764.98	293	2.61085
0516-2	RBCS	16x68	16	68	578.04	833.455	0.693547
0516-2	RBCS	16xG1	16	G1	1428.23	904.273	1.57942
0516-2	RBCS	16xG2	16	G2	526.61	757.273	0.695403
0516-2	RBCS	16xG3	16	G3	703.3	766	0.918146
0516-2	RBCS	68	68	68	469.54	853.818	0.54993
0516-2	RBCS	68	68	68	440.44	855.182	0.515025
0516-2	RBCS	68	68	68	362.57	711	0.509944
0516-2	RBCS	16x68	16	68	805.56	1265.09	0.636761
0516-2	RBCS	16xG1	16	G1	1330.66	867.545	1.53382
0516-2	RBCS	16xG2	16	G2	584.92	716.909	0.815891
0516-2	RBCS	16xG3	16	G3	644.77	806	0.799963
0516-2	RBCS	G1	G1	G1	614.32	484	1.26926
0516-2	RBCS	G1	G1	G1	409.9	477.636	0.858184
0516-2	RBCS	G1xG2	G1	G2	530.48	1201.82	0.441398
0516-2	RBCS	G1xG3	G2	G3	134.89	726.091	0.185776
0516-2	RBCS	68xG1	68	G1	524.41	845.818	0.620003
0516-2	RBCS	68xG2	68	G3	441.56	1108	0.39852
0516-2	RBCS	68xG3	68	G3	671.54	1021.55	0.657377
0516-2	RBCS	G2	G2	G2	255.96	750.727	0.340949
0516-2	CAT2	G1	G1	G1	2067.67	795.909	2.59787
0516-2	RBCS	G2	G2	G2	0.71	1009.18	0.00070354
0516-2	CAT2	G1	G1	G1	474.91	1156.27	0.410725
0516-2	RBCS	G1xG3	G1	G3	1867.02	841.455	2.2188
0516-2	RBCS	68xG1	68	G1	639.29	1058.36	0.604036
0516-2	RBCS	68xG2	68	G2	535.01	1145.36	0.467109
0516-2	RBCS	68xG3	68	G3	681.05	1030.18	0.661097
0516-2	RBCS	G3	G3	G3	-79.67	13.8182	-5.76559
0516-2	RBCS	G3	G3	G3	29.08	714.455	0.0407024
0516-2	RBCS	G3	G3	G3	8.74	686.545	0.0127304
0516-2	RBCS	G1xG2	G1	G2	449.12	1007.18	0.445918
0516-2	RBCS	G1xG3	G1	G3	109.63	813.818	0.134711
0516-2	RBCS	68xG1	68	G1	470.58	890	0.528742
0516-2	RBCS	68xG2	68	G3	381.59	997.727	0.382459
0516-2	RBCS	68xG3	68	G3	435.46	775.182	0.561752
0520-1	ASN	E	E	E	326.33	530.273	0.6154
0520-1	ASN	E	E	E	294.74	330.818	0.890943
0520-1	ASN	E	E	E	417.01	498.273	0.836911
0520-1	ASN	63x1	63	1	1038.7	317.727	3.26916
0520-1	ASN	63x2	63	2	580.42	387.364	1.49839
0520-1	ASN	63x11	63	11	1278.6	486.818	2.62644
0520-1	ASN	63x44	63	44	894.73	320.636	2.79048
0520-1	ASN	63x53	63	53	1160.67	489.636	2.37047
0520-1	ASN	2	2	2	827.75	556.364	1.48779
0520-1	ASN	2	2	2	690.66	388.818	1.77631
0520-1	ASN	2	2	2	1075.5	532.455	2.01989
0520-1	ASN	63x1	63	1	1583.44	486.091	3.2575
0520-1	ASN	63x2	63	2	836.48	499.818	1.67357
0520-1	ASN	63x11	63	11	1369.03	412.727	3.31703
0520-1	ASN	63x44	63	44	1088.39	290.273	3.74954
0520-1	ASN	63x53	63	53	1367.27	474.727	2.88012
0520-1	ASN	63	63	63	704.03	375.455	1.87514
0520-1	ASN	63	63	63	830.99	348.091	2.38728
0520-1	ASN	63	63	63	1001.19	404.727	2.47374
0520-1	ASN	63x1	63	1	1540.67	454.091	3.39287
0520-1	ASN	63x2	63	2	714.74	439.636	1.62575
0520-1	ASN	63x11	63	11	1455.63	406.909	3.57729
0520-1	ASN	63x44	63	44	1130.69	304.636	3.71161
0520-1	ASN	63x53	63	53	1447.08	567.909	2.54808
0520-1	ASN	9x1	9	1	1823.11	542.636	3.35973
0520-1	ASN	9x1	9	1	1449.44	427.273	3.39231
0520-1	ASN	9x1	9	1	1687.51	544.727	3.0979
0520-1	ASN	10x1	10	1	3095.5	628.818	4.92273
0520-1	ASN	10x1	10	1	3246.72	667.909	4.86102
0520-1	ASN	10x1	10	1	1722.8	381.091	4.52071
0520-1	ASN	9	9	9	411.54	249.636	1.64856
0520-1	ASN	10	10	10	543.81	426.545	1.27492
0520-1	ASN	9x2	9	2	1132.29	422.909	2.67738
0520-1	ASN	9x2	9	2	1759.2	438.182	4.01477
0520-1	ASN	9x2	9	2	1715.95	453.182	3.78645
0520-1	ASN	10x2	10	2	1962.09	471.818	4.15857
0520-1	ASN	10x2	10	2	904.22	295.182	3.06326
0520-1	ASN	10x2	10	2	1064.37	360.455	2.95285
0520-1	ASN	9	9	9	224.57	297.364	0.755203
0520-1	ASN	10	10	10	240.82	356.818	0.67491
0520-1	ASN	9x11	9	11	1444.36	378.182	3.81922
0520-1	ASN	9x11	9	11	2371.41	547.545	4.33098
0520-1	ASN	9x11	9	11	2211.9	577.818	3.82802
0520-1	ASN	10x11	10	11	1538.28	412.727	3.72711
0520-1	ASN	10x11	10	11	1739.56	515.727	3.37302
0520-1	ASN	10x11	10	11	1108.25	364.636	3.03933
0520-1	ASN	9	9	9	463.76	248.636	1.86521
0520-1	ASN	10	10	10	208.11	294.545	0.706546
0520-1	ASN	9x44	9	44	1109.95	319.182	3.47749
0520-1	ASN	9x44	9	44	1325.17	353.091	3.75306
0520-1	ASN	9x44	9	44	918	263.182	3.48808
0520-1	ASN	10x44	10	44	1534.78	424.364	3.61666
0520-1	ASN	10x44	10	44	782.89	257.273	3.04304
0520-1	ASN	10x44	10	44	1285.16	453.909	2.83132
0520-1	ASN	11	11	11	1890.95	461.273	4.09942
0520-1	ASN	25	25	25	708.87	535.364	1.32409
0520-1	ASN	9x53	9	53	1572.5	568.636	2.76539
0520-1	ASN	9x53	9	53	1677.52	537.545	3.1207
0520-1	ASN	9x53	9	53	1786.9	564.364	3.16622
0520-1	ASN	10x53	10	53	1148.62	387.364	2.96522
0520-1	ASN	10x53	10	53	1647.15	579.182	2.84393
0520-1	ASN	10x53	10	53	1158.54	401.091	2.88847
0520-1	ASN	11	11	11	2274.57	543.364	4.18609
0520-1	ASN	25	25	25	572.31	499.818	1.14504
0520-1	ASN	9x63	9	63	1016.05	339.545	2.99238
0520-1	ASN	9x63	9	63	749.47	406.182	1.84516
0520-1	ASN	9x63	9	63	893.13	455.545	1.96057
0520-1	ASN	10x63	10	63	653.5	405.455	1.61177
0520-1	ASN	10x63	10	63	662.26	509.182	1.30064
0520-1	ASN	10x63	10	63	662.44	467.636	1.41657
0520-1	ASN	11	11	11	1563.98	597.182	2.61893
0520-1	ASN	25	25	25	532.39	551.909	0.964634
0520-1	ASN	25x1	25	1	1982.31	353.909	5.60118
0520-1	ASN	25x2	25	2	1179.47	350.455	3.36554
0520-1	ASN	25x11	25	11	2229.24	628.909	3.54461
0520-1	ASN	25x44	25	44	2116.62	417.091	5.07472
0520-1	ASN	25x53	25	53	1681.51	727.545	2.31121
0520-1	ASN	25x63	25	63	743.58	689.364	1.07865
0520-1	ASN	44	44	44	847.9	253.818	3.34058
0520-1	ASN	53	53	53	712.53	430.091	1.6567
0520-1	ASN	25x1	25	1	2247.72	260.182	8.63904
0520-1	ASN	25x2	25	2	942.56	197.273	4.77795
0520-1	ASN	25x11	25	11	1771.53	372.455	4.75637
0520-1	ASN	25x44	25	44	1092.2	400.364	2.72802
0520-1	ASN	25x53	25	53	1702.2	957.545	1.77767
0520-1	ASN	25x63	25	63	596.17	565	1.05517
0520-1	ASN	44	44	44	1018.4	249.545	4.08102
0520-1	ASN	53	53	53	1035.15	515	2.01
0520-1	ASN	25x1	25	1	2711.79	376.091	7.21046
0520-1	ASN	25x2	25	2	893.22	358.091	2.49439
0520-1	ASN	25x11	25	11	1895.28	436	4.34697
0520-1	ASN	25x44	25	44	1103.85	326.455	3.38133
0520-1	ASN	25x53	25	53	1795.69	641.909	2.79742
0520-1	ASN	25x63	25	63	790.92	438.091	1.80538
0520-1	ASN	44	44	44	1077.7	351.182	3.06878
0520-1	ASN	53	53	53	1177.33	487.455	2.41526
0520-2	PDH	E	E	E	3707.47	509.182	7.28123
0520-2	PDH	E	E	E	4049.2	766	5.28616
0520-2	PDH	E	E	E	4717.23	930.909	5.06734
0520-2	PDH	63x1	63	1	6288.97	734.091	8.56702
0520-2	PDH	63x2	63	2	13628	733.455	18.5806
0520-2	PDH	63x11	63	11	16063.5	602.091	26.6795
0520-2	PDH	63x44	63	44	14241.5	413.455	34.4451
0520-2	PDH	63x53	63	53	8362.73	848	9.86171
0520-2	PDH	2	2	2	19022.6	629.636	30.212
0520-2	PDH	2	2	2	21256	838.455	25.3515
0520-2	PDH	2	2	2	20959	756.545	27.7035
0520-2	PDH	63x1	63	1	7113.77	786.091	9.04955
0520-2	PDH	63x2	63	2	14391.6	706.818	20.3611
0520-2	PDH	63x11	63	11	15227.9	690.273	22.0607
0520-2	PDH	63x44	63	44	17204.4	514.273	33.4539
0520-2	PDH	63x53	63	53	9040.69	646.364	13.987
0520-2	PDH	63	63	63	5557.08	625.273	8.88745
0520-2	PDH	63	63	63	5852.77	738.273	7.92765
0520-2	PDH	63	63	63	4958.22	576.545	8.59988
0520-2	PDH	63x1	63	1	7565.15	734.091	10.3055
0520-2	PDH	63x2	63	2	17573.3	745.636	23.5683
0520-2	PDH	63x11	63	11	19247.3	773.727	24.8761
0520-2	PDH	63x44	63	44	15428.6	440.273	35.0433
0520-2	PDH	63x53	63	53	12039.1	824	14.6106
0520-2	PDH	9x1	9	1	8415.37	895.636	9.39597
0520-2	PDH	9x1	9	1	8014.81	886.273	9.04328
0520-2	PDH	9x1	9	1	10180.3	1139.73	8.9322
0520-2	PDH	10x1	10	1	12674.6	789.636	16.0512
0520-2	PDH	10x1	10	1	13886.1	877.636	15.8222
0520-2	PDH	10x1	10	1	13565.6	899.818	15.0759
0520-2	PDH	9	9	9	3396.98	636.182	5.33964
0520-2	PDH	10	10	10	5534.35	587.727	9.41653
0520-2	PDH	9x2	9	2	24988.5	693.636	36.0254
0520-2	PDH	9x2	9	2	27557.5	528.091	52.1832
0520-2	PDH	9x2	9	2	31717.3	680.182	46.6306
0520-2	PDH	10x2	10	2	37470.8	539.727	69.4255
0520-2	PDH	10x2	10	2	39567.2	585.727	67.5522
0520-2	PDH	10x2	10	2	33324.5	471.091	70.739
0520-2	PDH	9	9	9	5009.49	649.091	7.7177
0520-2	PDH	10	10	10	4695.93	604.909	7.76303
0520-2	PDH	9x11	9	11	26840.1	588.545	45.6042
0520-2	PDH	9x11	9	11	28855.5	571.545	50.4867
0520-2	PDH	9x11	9	11	29367.3	806.818	36.3989
0520-2	PDH	10x11	10	11	36226.9	710.091	51.0172
0520-2	PDH	10x11	10	11	36034.9	819.091	43.9938
0520-2	PDH	10x11	10	11	27692.1	551.273	50.233
0520-2	PDH	9	9	9	4610.91	715.273	6.44637
0520-2	PDH	10	10	10	4867.01	557.818	8.72508
0520-2	PDH	9x44	9	44	21546.7	488.909	44.071
0520-2	PDH	9x44	9	44	29123.7	764.545	38.0928
0520-2	PDH	9x44	9	44	25018.2	633.273	39.5062
0520-2	PDH	10x44	10	44	27377.6	563.455	48.5888
0520-2	PDH	10x44	10	44	31669.9	808.818	39.1557
0520-2	PDH	10x44	10	44	26720.2	603.636	44.2654
0520-2	PDH	11	11	11	19230.5	700.909	27.4365
0520-2	PDH	25	25	25	3509.89	610.818	5.74621
0520-2	PDH	9x53	9	53	26373.9	762.091	34.6073
0520-2	PDH	9x53	9	53	30146.8	946	31.8677
0520-2	PDH	9x53	9	53	28329.5	832.727	34.0202
0520-2	PDH	10x53	10	53	23490.3	890.545	26.3774
0520-2	PDH	10x53	10	53	19604.5	678	28.9153
0520-2	PDH	10x53	10	53	20874.2	710.182	29.3928
0520-2	PDH	11	11	11	21743	822	26.4514
0520-2	PDH	25	25	25	4348.49	648.364	6.70687
0520-2	PDH	9x63	9	63	5543.14	598.455	9.26242
0520-2	PDH	9x63	9	63	7898.09	841.455	9.38623
0520-2	PDH	9x63	9	63	6783.3	845.727	8.02067
0520-2	PDH	10x63	10	63	13022.2	982	13.2609
0520-2	PDH	10x63	10	63	13851.5	840.727	16.4756
0520-2	PDH	10x63	10	63	12688.2	753.636	16.836
0520-2	PDH	11	11	11	22289	594.909	37.4662
0520-2	PDH	25	25	25	6915.67	951.091	7.2713
0520-2	PDH	25x1	25	1	2570.64	461.909	5.56525
0520-2	PDH	25x2	25	2	10684.9	355.364	30.0676
0520-2	PDH	25x11	25	11	9918.62	412	24.0743
0520-2	PDH	25x44	25	44	9740.54	337.273	28.8803
0520-2	PDH	25x53	25	53	13907.4	1204.36	11.5475
0520-2	PDH	25x63	25	63	7483.64	1182.27	6.32988
0520-2	PDH	44	44	44	22191.1	501.273	44.2695
0520-2	PDH	53	53	53	12850.5	699.545	18.3698
0520-2	PDH	25x1	25	1	13108.2	762.273	17.1962
0520-2	PDH	25x2	25	2	31803.3	654.909	48.5615
0520-2	PDH	25x11	25	11	30493	801.909	38.0256
0520-2	PDH	25x44	25	44	21036.8	549.091	38.312
0520-2	PDH	25x53	25	53	21834.3	1096.64	19.9103
0520-2	PDH	25x63	25	63	1925.95	624.545	3.08376
0520-2	PDH	44	44	44	7223.55	340.273	21.2287
0520-2	PDH	53	53	53	3213.98	352.545	9.1165
0520-2	PDH	25x1	25	1	14169.5	883.364	16.0403
0520-2	PDH	25x2	25	2	30990.9	504.909	61.3791
0520-2	PDH	25x11	25	11	27399	719.727	38.0685
0520-2	PDH	25x44	25	44	22744.3	486.727	46.7291
0520-2	PDH	25x53	25	53	15638.4	837.091	18.6819
0520-2	PDH	25x63	25	63	6729.89	674.455	9.97827
0520-2	PDH	44	44	44	18886.9	489.818	38.559
0520-2	PDH	53	53	53	12521.1	692.182	18.0893
0603-1	ASN	E	E	E	-15.37	489.818	-0.031379
0603-1	ASN	E	E	E	-35.75	628.182	-0.0569103
0603-1	ASN	E	E	E	303.69	562.091	0.540286
0603-1	ASN	63x1	63	1	2456.3	813.273	3.02027
0603-1	ASN	63x2	63	2	-1.26	523	-0.00240918
0603-1	ASN	63x11	63	11	1306.01	806.545	1.61926
0603-1	ASN	63x44	63	44	995.12	567.273	1.75422
0603-1	ASN	63x53	63	53	2364.82	1657.73	1.42654
0603-1	ASN	2	2	2	158.51	380.182	0.416932
0603-1	ASN	2	2	2	292.57	415.636	0.703909
0603-1	ASN	2	2	2	365.18	549.909	0.664073
0603-1	ASN	63x1	63	1	2393.45	696.636	3.43572
0603-1	ASN	63x2	63	2	463.84	643.455	0.720859
0603-1	ASN	63x11	63	11	1822.31	948.091	1.92208
0603-1	ASN	63x44	63	44	1162.42	499.909	2.32526
0603-1	ASN	63x53	63	53	3043.21	1165.73	2.61057
0603-1	ASN	63	63	63	85.43	401.091	0.212994
0603-1	ASN	63	63	63	180.29	456.818	0.394665
0603-1	ASN	63	63	63	553.39	637.636	0.867877
0603-1	ASN	63x1	63	1	3585.41	841.455	4.26097
0603-1	ASN	63x2	63	2	798.89	818.273	0.976313
0603-1	ASN	63x11	63	11	3392.93	1035.91	3.27532
0603-1	ASN	63x44	63	44	1170.49	502.636	2.3287
0603-1	ASN	63x53	63	53	1459.02	1435.73	1.01622
0603-1	ASN	9x1	9	1	3270.65	1164.27	2.80918
0603-1	ASN	9x1	9	1	5298.44	1132.36	4.6791
0603-1	ASN	9x1	9	1	5326.8	1067.82	4.98849
0603-1	ASN	10x1	10	1	4080.14	1090.09	3.74294
0603-1	ASN	10x1	10	1	5087.32	1170.73	4.34544
0603-1	ASN	10x1	10	1	2834.56	1112.18	2.54865
0603-1	ASN	9	9	9	352.68	994.364	0.354679
0603-1	ASN	10	10	10	866.34	661.545	1.30957
0603-1	ASN	9x2	9	2	643.91	604.364	1.06543
0603-1	ASN	9x2	9	2	1101.85	718.273	1.53403
0603-1	ASN	9x2	9	2	1194.52	525.182	2.27449
0603-1	ASN	10x2	10	2	520.19	541.182	0.961211
0603-1	ASN	10x2	10	2	1434.16	685	2.09366
0603-1	ASN	10x2	10	2	555.05	506.364	1.09615
0603-1	ASN	9	9	9	128.92	592.818	0.21747
0603-1	ASN	10	10	10	-100.17	795.909	-0.125856
0603-1	ASN	9x11	9	11	2736.67	904.909	3.02425
0603-1	ASN	9x11	9	11	2033.29	972.636	2.09049
0603-1	ASN	9x11	9	11	2165.05	958.182	2.25954
0603-1	ASN	10x11	10	11	905.58	528.091	1.71482
0603-1	ASN	10x11	10	11	1178.64	864.636	1.36316
0603-1	ASN	10x11	10	11	888.18	819.091	1.08435
0603-1	ASN	9	9	9	471.14	747.091	0.630633
0603-1	ASN	10	10	10	-125.52	569.455	-0.220421
0603-1	ASN	9x44	9	44	1839.43	486.818	3.77847
0603-1	ASN	9x44	9	44	1144.83	672.182	1.70316
0603-1	ASN	9x44	9	44	1343.41	646.273	2.0787
0603-1	ASN	10x44	10	44	1805.03	875.455	2.06182
0603-1	ASN	10x44	10	44	1603.92	756.636	2.1198
0603-1	ASN	10x44	10	44	857.88	577.091	1.48656
0603-1	ASN	11	11	11	2028.26	957.545	2.11819
0603-1	ASN	25	25	25	428.27	848.636	0.504657
0603-1	ASN	9x53	9	53	1745.28	1060.45	1.64578
0603-1	ASN	9x53	9	53	2180.76	1217.45	1.79125
0603-1	ASN	9x53	9	53	2666.62	1244.09	2.14343
0603-1	ASN	10x53	10	53	1077.3	1031.64	1.04426
0603-1	ASN	10x53	10	53	1315.04	761.545	1.7268
0603-1	ASN	10x53	10	53	1708.1	854.545	1.99884
0603-1	ASN	11	11	11	1877.31	903.273	2.07834
0603-1	ASN	25	25	25	604.03	843.636	0.715984
0603-1	ASN	9x63	9	63	-103.98	554.091	-0.187659
0603-1	ASN	9x63	9	63	530.1	714.545	0.74187
0603-1	ASN	9x63	9	63	1126.98	606.636	1.85775
0603-1	ASN	10x63	10	63	1412.67	830.545	1.70089
0603-1	ASN	10x63	10	63	1845.3	916.455	2.01352
0603-1	ASN	10x63	10	63	1025.3	851.636	1.20392
0603-1	ASN	11	11	11	1590.03	906.727	1.75359
0603-1	ASN	25	25	25	390.85	905.091	0.431835
0603-1	ASN	25x1	25	1	3623.61	907.091	3.99476
0603-1	ASN	25x2	25	2	706.03	752.909	0.937736
0603-1	ASN	25x11	25	11	1147.1	802.364	1.42965
0603-1	ASN	25x44	25	44	1542.07	525.182	2.93626
0603-1	ASN	25x53	25	53	3941.72	1909.82	2.06392
0603-1	ASN	25x63	25	63	999.7	742.091	1.34714
0603-1	ASN	44	44	44	1884.83	560	3.36577
0603-1	ASN	53	53	53	1962.35	855.182	2.29466
0603-1	ASN	25x1	25	1	4682.84	951.818	4.91989
0603-1	ASN	25x2	25	2	696.67	713.818	0.975977
0603-1	ASN	25x11	25	11	1665.21	892.818	1.86512
0603-1	ASN	25x44	25	44	713.41	425.091	1.67825
0603-1	ASN	25x53	25	53	2742.45	1345.73	2.03789
0603-1	ASN	25x63	25	63	1287.37	721.091	1.78531
0603-1	ASN	44	44	44	971.41	497.636	1.95205
0603-1	ASN	53	53	53	1744.32	818.364	2.13147
0603-1	ASN	25x1	25	1	4634.82	1099.45	4.21556
0603-1	ASN	25x2	25	2	1031	760.182	1.35625
0603-1	ASN	25x11	25	11	611.5	636.909	0.960106
0603-1	ASN	25x44	25	44	231.95	399	0.581328
0603-1	ASN	25x53	25	53	1328.66	1397	0.951081
0603-1	ASN	25x63	25	63	680.34	636.182	1.06941
0603-1	ASN	44	44	44	747.85	525.182	1.42398
0603-1	ASN	53	53	53	1853.54	557.091	3.32718
0603-2	PDH	E	E	E	5813.64	412	14.1108
0603-2	PDH	E	E	E	4414.98	3.63636	1214.12
0603-2	PDH	E	E	E	3632.03	418.545	8.67774
0603-2	PDH	63x1	63	1	8311.15	698	11.9071
0603-2	PDH	63x2	63	2	11634.6	549.818	21.1609
0603-2	PDH	63x11	63	11	23879.9	455.364	52.4414
0603-2	PDH	63x44	63	44	15301.3	386.636	39.5754
0603-2	PDH	63x53	63	53	11847.2	940.182	12.601
0603-2	PDH	2	2	2	11811.5	307.545	38.4057
0603-2	PDH	2	2	2	15672	253.818	61.7449
0603-2	PDH	2	2	2	15272	486	31.4239
0603-2	PDH	63x1	63	1	10469.4	580.818	18.0252
0603-2	PDH	63x2	63	2	14284.4	583.636	24.4748
0603-2	PDH	63x11	63	11	22922.2	675.182	33.9496
0603-2	PDH	63x44	63	44	16751.7	416.364	40.2333
0603-2	PDH	63x53	63	53	8765.3	677.273	12.9421
0603-2	PDH	63	63	63	5620.34	438.182	12.8265
0603-2	PDH	63	63	63	5606.39	381.636	14.6904
0603-2	PDH	63	63	63	7930.82	559.727	14.1691
0603-2	PDH	63x1	63	1	7670.2	729.727	10.5111
0603-2	PDH	63x2	63	2	12983.1	639.818	20.2919
0603-2	PDH	63x11	63	11	22917.8	600	38.1963
0603-2	PDH	63x44	63	44	16168.5	394.636	40.9706
0603-2	PDH	63x53	63	53	12936.9	814.727	15.8788
0603-2	PDH	9x1	9	1	11736.5	855.273	13.7225
0603-2	PDH	9x1	9	1	13654	1044.55	13.0717
0603-2	PDH	9x1	9	1	12388.1	835.636	14.8248
0603-2	PDH	10x1	10	1	15369.3	663.727	23.156
0603-2	PDH	10x1	10	1	16206.9	692.273	23.4111
0603-2	PDH	10x1	10	1	16065.3	792.545	20.2705
0603-2	PDH	9	9	9	4638.6	400.455	11.5833
0603-2	PDH	10	10	10	6492.4	497.636	13.0465
0603-2	PDH	9x2	9	2	23404.6	315.545	74.172
0603-2	PDH	9x2	9	2	25173.7	359.455	70.033
0603-2	PDH	9x2	9	2	28353.9	491.909	57.6405
0603-2	PDH	10x2	10	2	39802.8	379.636	104.845
0603-2	PDH	10x2	10	2	35160.3	275	127.855
0603-2	PDH	10x2	10	2	34082.6	315.545	108.012
0603-2	PDH	9	9	9	6120.7	404.727	15.123
0603-2	PDH	10	10	10	7045.53	518	13.6014
0603-2	PDH	9x11	9	11	32258.7	539.636	59.7786
0603-2	PDH	9x11	9	11	35335.6	582.091	60.7046
0603-2	PDH	9x11	9	11	32831.7	531.727	61.7453
0603-2	PDH	10x11	10	11	31160.3	414.182	75.2334
0603-2	PDH	10x11	10	11	39718.6	587.818	67.5696
0603-2	PDH	10x11	10	11	35030.2	544.091	64.3829
0603-2	PDH	9	9	9	7212.07	613.909	11.7478
0603-2	PDH	10	10	10	6573.95	508.545	12.927
0603-2	PDH	9x44	9	44	34488.7	531.727	64.8616
0603-2	PDH	9x44	9	44	26255.8	413.455	63.5035
0603-2	PDH	9x44	9	44	29985.1	422.909	70.9021
0603-2	PDH	10x44	10	44	35202.9	555.636	63.356
0603-2	PDH	10x44	10	44	44463.4	570	78.0059
0603-2	PDH	10x44	10	44	30413.2	494.818	61.4635
0603-2	PDH	11	11	11	19966.4	594.818	33.5672
0603-2	PDH	25	25	25	6816.35	643.455	10.5934
0603-2	PDH	9x53	9	53	29137.4	679.455	42.8835
0603-2	PDH	9x53	9	53	29063.1	718.909	40.4267
0603-2	PDH	9x53	9	53	33781	686.636	49.1978
0603-2	PDH	10x53	10	53	25827.1	706.636	36.5493
0603-2	PDH	10x53	10	53	26201.2	651.364	40.2251
0603-2	PDH	10x53	10	53	17762.7	444	40.0061
0603-2	PDH	11	11	11	25659.3	897.818	28.5796
0603-2	PDH	25	25	25	6949.63	555.545	12.5096
0603-2	PDH	9x63	9	63	7514.45	556.273	13.5086
0603-2	PDH	9x63	9	63	8923.72	574.273	15.5392
0603-2	PDH	9x63	9	63	8580.82	500.545	17.1429
0603-2	PDH	10x63	10	63	15578.3	604.182	25.7841
0603-2	PDH	10x63	10	63	18877.8	625.273	30.1913
0603-2	PDH	10x63	10	63	13468	463.273	29.0714
0603-2	PDH	11	11	11	30203.5	702.455	42.997
0603-2	PDH	25	25	25	6993.41	618	11.3162
0603-2	PDH	25x1	25	1	12029.8	736.273	16.3388
0603-2	PDH	25x2	25	2	27830.2	379.818	73.2723
0603-2	PDH	25x11	25	11	28323.5	755.727	37.4784
0603-2	PDH	25x44	25	44	27489.3	592.909	46.3635
0603-2	PDH	25x53	25	53	20603.2	861.727	23.9092
0603-2	PDH	25x63	25	63	9743.61	588.727	16.5503
0603-2	PDH	44	44	44	15830.5	396	39.976
0603-2	PDH	53	53	53	11910.3	584.273	20.3848
0603-2	PDH	25x1	25	1	10685.9	378.909	28.2017
0603-2	PDH	25x2	25	2	32251.8	459.727	70.1542
0603-2	PDH	25x11	25	11	27882.6	718.818	38.7895
0603-2	PDH	25x44	25	44	20207.2	450.364	44.8687
0603-2	PDH	25x53	25	53	19197.4	1018.45	18.8496
0603-2	PDH	25x63	25	63	7156.82	456.909	15.6636
0603-2	PDH	44	44	44	17315.5	433.091	39.9813
0603-2	PDH	53	53	53	11992.8	652.091	18.3914
0603-2	PDH	25x1	25	1	16576.4	247.455	66.9876
0603-2	PDH	25x2	25	2	28375.9	418.545	67.7966
0603-2	PDH	25x11	25	11	25085.8	605.727	41.4143
0603-2	PDH	25x44	25	44	18255.3	375.273	48.6454
0603-2	PDH	25x53	25	53	20796.4	992.182	20.9603
0603-2	PDH	25x63	25	63	5884.15	399.727	14.7204
0603-2	PDH	44	44	44	17304.8	418.545	41.3452
0603-2	PDH	53	53	53	13577.9	678	20.0264
0607-1	ASN	E	E	E	580.33	2561.91	0.226522
0607-1	ASN	E	E	E	535.16	2324.91	0.230185
0607-1	ASN	E	E	E	499.34	2091.36	0.238763
0607-1	ASN	63x1	63	1	3159.15	2465.45	1.28137
0607-1	ASN	63x2	63	2	322.13	1883.91	0.17099
0607-1	ASN	63x11	63	11	1037.02	1507.36	0.687969
0607-1	ASN	63x44	63	44	806.28	1162	0.693873
0607-1	ASN	63x53	63	53	1439.05	3141.82	0.458031
0607-1	ASN	2	2	2	344.55	1327.09	0.259628
0607-1	ASN	2	2	2	562.66	1983.55	0.283664
0607-1	ASN	2	2	2	697.3	2015.82	0.345914
0607-1	ASN	63x1	63	1	3649.71	3027.18	1.20565
0607-1	ASN	63x2	63	2	445.28	1993.45	0.223371
0607-1	ASN	63x11	63	11	1536.46	2121.82	0.724124
0607-1	ASN	63x44	63	44	1105.18	1198.64	0.922031
0607-1	ASN	63x53	63	53	1620.38	3007.73	0.538739
0607-1	ASN	63	63	63	386.98	1549.64	0.249723
0607-1	ASN	63	63	63	594.98	1774.27	0.335337
0607-1	ASN	63	63	63	820.07	1914.18	0.428418
0607-1	ASN	63x1	63	1	3593.8	2857.27	1.25777
0607-1	ASN	63x2	63	2	75.6	2054.73	0.0367932
0607-1	ASN	63x11	63	11	1739.11	2263.64	0.768282
0607-1	ASN	63x44	63	44	1537.1	2176.36	0.70627
0607-1	ASN	63x53	63	53	1757.63	3298.27	0.532894
0607-1	ASN	9x1	9	1	4291.11	3581.18	1.19824
0607-1	ASN	9x1	9	1	4651.29	3942.18	1.17988
0607-1	ASN	9x1	9	1	3928.02	2762.27	1.42202
0607-1	ASN	10x1	10	1	6841.16	4283.73	1.59701
0607-1	ASN	10x1	10	1	6940.8	3667.09	1.89273
0607-1	ASN	10x1	10	1	6261.22	2922	2.14279
0607-1	ASN	9	9	9	409	2492.73	0.164077
0607-1	ASN	10	10	10	329.66	2189.36	0.150573
0607-1	ASN	9x2	9	2	1409.43	2489.91	0.566057
0607-1	ASN	9x2	9	2	3201.56	3907.55	0.819328
0607-1	ASN	9x2	9	2	1799.81	2598.55	0.692622
0607-1	ASN	10x2	10	2	1068.44	1490.73	0.716724
0607-1	ASN	10x2	10	2	1311.62	1831.27	0.716234
0607-1	ASN	10x2	10	2	1110.02	1577.64	0.703597
0607-1	ASN	9	9	9	565.11	2500.64	0.225986
0607-1	ASN	10	10	10	388.06	2511.45	0.154516
0607-1	ASN	9x11	9	11	2291.6	2989.09	0.766655
0607-1	ASN	9x11	9	11	2186.87	2358.09	0.92739
0607-1	ASN	9x11	9	11	2603.86	2940.91	0.885393
0607-1	ASN	10x11	10	11	1780.31	1996.36	0.891776
0607-1	ASN	10x11	10	11	1613.11	1897.64	0.850063
0607-1	ASN	10x11	10	11	2174.67	2713.09	0.801547
0607-1	ASN	9	9	9	475.62	2260.91	0.210367
0607-1	ASN	10	10	10	450.77	2743.45	0.164307
0607-1	ASN	9x44	9	44	1019.67	1531.55	0.665778
0607-1	ASN	9x44	9	44	1595.28	2089.91	0.763325
0607-1	ASN	9x44	9	44	1611.73	1899	0.848726
0607-1	ASN	10x44	10	44	1310.99	1645.64	0.796646
0607-1	ASN	10x44	10	44	1527.83	1703.82	0.89671
0607-1	ASN	10x44	10	44	1132.13	1486.27	0.761724
0607-1	ASN	11	11	11	1846.58	1956.18	0.943972
0607-1	ASN	25	25	25	454.32	2029.55	0.223853
0607-1	ASN	9x53	9	53	1978.99	2868.09	0.690003
0607-1	ASN	9x53	9	53	2384.82	3449.55	0.691343
0607-1	ASN	9x53	9	53	2119.26	2937.27	0.721506
0607-1	ASN	10x53	10	53	1725.15	2455.27	0.702631
0607-1	ASN	10x53	10	53	2553.86	3103.73	0.822836
0607-1	ASN	10x53	10	53	1388.29	2158.36	0.643214
0607-1	ASN	11	11	11	1836.17	2322.73	0.790523
0607-1	ASN	25	25	25	646.35	2522.18	0.256266
0607-1	ASN	9x63	9	63	517.02	1722.55	0.300149
0607-1	ASN	9x63	9	63	726.78	2030.18	0.357988
0607-1	ASN	9x63	9	63	672.18	2241.27	0.29991
0607-1	ASN	10x63	10	63	1334.29	3932.82	0.339271
0607-1	ASN	10x63	10	63	1144.56	3228.18	0.354553
0607-1	ASN	10x63	10	63	1209.47	2747.82	0.440156
0607-1	ASN	11	11	11	1930.23	2376.64	0.812169
0607-1	ASN	25	25	25	462.64	1878.91	0.246228
0607-1	ASN	25x1	25	1	4729.11	2642.55	1.7896
0607-1	ASN	25x2	25	2	1216.87	2434.45	0.499853
0607-1	ASN	25x11	25	11	2253.1	2906.82	0.775109
0607-1	ASN	25x44	25	44	1168.9	1467.45	0.796549
0607-1	ASN	25x53	25	53	2938.97	6007.73	0.489198
0607-1	ASN	25x63	25	63	1063.03	3047.45	0.348826
0607-1	ASN	44	44	44	1974.01	2043.18	0.966145
0607-1	ASN	53	53	53	1399.21	2241.91	0.624115
0607-1	ASN	25x1	25	1	5988.06	3214.64	1.86275
0607-1	ASN	25x2	25	2	901.6	1822.64	0.494668
0607-1	ASN	25x11	25	11	2332.73	2768.55	0.842583
0607-1	ASN	25x44	25	44	1255.07	1228.27	1.02182
0607-1	ASN	25x53	25	53	2031.69	3985.36	0.509788
0607-1	ASN	25x63	25	63	968.03	3004.18	0.322228
0607-1	ASN	44	44	44	1046.09	1480.45	0.706601
0607-1	ASN	53	53	53	1496.73	2565.45	0.583417
0607-1	ASN	25x1	25	1	5188.9	2745.64	1.88987
0607-1	ASN	25x2	25	2	1041.72	2094.27	0.497414
0607-1	ASN	25x11	25	11	2178.06	2862.09	0.761003
0607-1	ASN	25x44	25	44	1326.24	1542.45	0.859824
0607-1	ASN	25x53	25	53	2159.92	4896.82	0.441086
0607-1	ASN	25x63	25	63	740.82	2459.64	0.301191
0607-1	ASN	44	44	44	1096.87	1247	0.879607
0607-1	ASN	53	53	53	1267.43	2181.36	0.581026
0607-2	PDH	E	E	E	7882.48	1966.82	4.00773
0607-2	PDH	E	E	E	10155.9	3191.55	3.18211
0607-2	PDH	E	E	E	7388.53	1948.91	3.79111
0607-2	PDH	63x1	63	1	10880.4	2312	4.70607
0607-2	PDH	63x2	63	2	23471.8	2001.36	11.7279
0607-2	PDH	63x11	63	11	24499	1368.18	17.9063
0607-2	PDH	63x44	63	44	32851.9	2353.73	13.9574
0607-2	PDH	63x53	63	53	19614.5	2680	7.31885
0607-2	PDH	2	2	2	23846.1	1267.18	18.8182
0607-2	PDH	2	2	2	19868.8	1113.73	17.8399
0607-2	PDH	2	2	2	22145.7	1182.91	18.7214
0607-2	PDH	63x1	63	1	9988.35	1774.45	5.62897
0607-2	PDH	63x2	63	2	16057	1226.91	13.0874
0607-2	PDH	63x11	63	11	24354.4	1181.64	20.6107
0607-2	PDH	63x44	63	44	23621	1061.91	22.2439
0607-2	PDH	63x53	63	53	19554	2822.64	6.92758
0607-2	PDH	63	63	63	6409.97	1546.09	4.14592
0607-2	PDH	63	63	63	6823.16	1682.91	4.05438
0607-2	PDH	63	63	63	9814.31	1778.82	5.51732
0607-2	PDH	63x1	63	1	13224.4	2128.27	6.2137
0607-2	PDH	63x2	63	2	32122.1	2757.18	11.6503
0607-2	PDH	63x11	63	11	28761.3	1525.27	18.8565
0607-2	PDH	63x44	63	44	27231	1294	21.044
0607-2	PDH	63x53	63	53	22100.9	3428.73	6.44581
0607-2	PDH	9x1	9	1	19035.8	3613.64	5.26778
0607-2	PDH	9x1	9	1	13432.9	2213.09	6.06973
0607-2	PDH	9x1	9	1	15736.5	2358.73	6.6716
0607-2	PDH	10x1	10	1	24754.6	2126.73	11.6398
0607-2	PDH	10x1	10	1	27786.8	2424.27	11.4619
0607-2	PDH	10x1	10	1	21437.8	1873	11.4457
0607-2	PDH	9	9	9	4867.8	1317.64	3.69434
0607-2	PDH	10	10	10	9235.22	1574	5.86736
0607-2	PDH	9x2	9	2	36037.9	1514.55	23.7945
0607-2	PDH	9x2	9	2	34618.1	1088.64	31.7995
0607-2	PDH	9x2	9	2	33049.7	1100	30.0452
0607-2	PDH	10x2	10	2	40596.9	703.727	57.6883
0607-2	PDH	10x2	10	2	40958.8	770.818	53.1367
0607-2	PDH	10x2	10	2	41825.4	800.364	52.258
0607-2	PDH	9	9	9	4696	1117.91	4.2007
0607-2	PDH	10	10	10	11737.9	2332	5.0334
0607-2	PDH	9x11	9	11	37561.7	1533.82	24.489
0607-2	PDH	9x11	9	11	40360.5	1711.18	23.5864
0607-2	PDH	9x11	9	11	42734.1	2445.18	17.4769
0607-2	PDH	10x11	10	11	42839.2	1685.82	25.4115
0607-2	PDH	10x11	10	11	42504.3	1625.45	26.1492
0607-2	PDH	10x11	10	11	41077.7	1448	28.3686
0607-2	PDH	9	9	9	7610.28	2018	3.7712
0607-2	PDH	10	10	10	9101.5	1948	4.67223
0607-2	PDH	9x44	9	44	29984.1	1025.09	29.2502
0607-2	PDH	9x44	9	44	36087.8	1228.09	29.3853
0607-2	PDH	9x44	9	44	38888.2	1431.64	27.1635
0607-2	PDH	10x44	10	44	38943.8	1231.18	31.6313
0607-2	PDH	10x44	10	44	37801.8	1090	34.6805
0607-2	PDH	10x44	10	44	38888.9	1292.55	30.0871
0607-2	PDH	11	11	11	32274.4	1735.55	18.5961
0607-2	PDH	25	25	25	10132.1	1984.91	5.10456
0607-2	PDH	9x53	9	53	37618.6	2257.09	16.6669
0607-2	PDH	9x53	9	53	40371.3	2195.18	18.3909
0607-2	PDH	9x53	9	53	38293.1	2024.55	18.9144
0607-2	PDH	10x53	10	53	32124.8	1522.91	21.0944
0607-2	PDH	10x53	10	53	28207.4	1297.73	21.736
0607-2	PDH	10x53	10	53	30660.4	1419.27	21.6029
0607-2	PDH	11	11	11	40269.6	2680.82	15.0214
0607-2	PDH	25	25	25	8717.11	1611	5.41099
0607-2	PDH	9x63	9	63	10048.8	1729.09	5.81161
0607-2	PDH	9x63	9	63	11407.4	1668.64	6.83637
0607-2	PDH	9x63	9	63	9473.61	1643.91	5.76286
0607-2	PDH	10x63	10	63	24298.6	2369.55	10.2545
0607-2	PDH	10x63	10	63	19811.7	1629.64	12.1572
0607-2	PDH	10x63	10	63	16229.4	1510.73	10.7427
0607-2	PDH	11	11	11	27845.4	1386.18	20.0878
0607-2	PDH	25	25	25	11085.1	2167	5.11539
0607-2	PDH	25x1	25	1	19946.8	2203	9.05439
0607-2	PDH	25x2	25	2	36212.4	1185.18	30.5543
0607-2	PDH	25x11	25	11	35262	1445.09	24.4012
0607-2	PDH	25x44	25	44	31774.9	1181.45	26.8947
0607-2	PDH	25x53	25	53	32612.7	3195.82	10.2048
0607-2	PDH	25x63	25	63	10389.6	1613.91	6.43754
0607-2	PDH	44	44	44	23386.6	891.273	26.2396
0607-2	PDH	53	53	53	22549.8	1760.73	12.8071
0607-2	PDH	25x1	25	1	16737.2	1583.45	10.57
0607-2	PDH	25x2	25	2	22445	613.636	36.5771
0607-2	PDH	25x11	25	11	23178.8	771.636	30.0386
0607-2	PDH	25x44	25	44	34356.9	1407.64	24.4075
0607-2	PDH	25x53	25	53	27602.9	2413.55	11.4366
0607-2	PDH	25x63	25	63	7541.86	1088.82	6.92665
0607-2	PDH	44	44	44	26817	1069.91	25.0647
0607-2	PDH	53	53	53	15665.5	1181.64	13.2575
0607-2	PDH	25x1	25	1	25813.9	2946.55	8.76072
0607-2	PDH	25x2	25	2	39436.9	1464.64	26.926
0607-2	PDH	25x11	25	11	35088.7	1707.45	20.5503
0607-2	PDH	25x44	25	44	22811.4	776.727	29.3687
0607-2	PDH	25x53	25	53	26654.8	2711.82	9.82914
0607-2	PDH	25x63	25	63	7783.42	995	7.82253
0607-2	PDH	44	44	44	41055.8	1347.27	30.4733
0607-2	PDH	53	53	53	20677.5	1586.36	13.0345
0610-1	CAT2	E	E	E	785.21	428	1.8346
0610-1	CAT2	E	E	E	453.78	386.636	1.17366
0610-1	CAT2	E	E	E	914.51	457.545	1.99873
0610-1	CAT2	16xG1	16	G1	569.63	400.455	1.42246
0610-1	CAT2	16xG2	16	G2	742.64	550.545	1.34892
0610-1	CAT2	16xG3	16	G3	475.41	535.364	0.888013
0610-1	CAT2	G1xG2	G1	G2	520.08	463.364	1.1224
0610-1	CAT2	G2xG3	G2	G3	430.25	582.182	0.73903
0610-1	CAT2	16	16	16	652.21	398.182	1.63797
0610-1	CAT2	16	16	16	623.67	440.364	1.41626
0610-1	CAT2	16	16	16	858.16	496.818	1.72731
0610-1	CAT2	16xG1	16	G1	625.59	394.545	1.5856
0610-1	CAT2	16xG2	16	G2	572.51	502.636	1.13901
0610-1	CAT2	16xG3	16	G3	528.75	515	1.0267
0610-1	CAT2	G1xG2	G1	G2	460.13	387.364	1.18785
0610-1	CAT2	G2xG3	G2	G3	472.14	504.091	0.936617
0610-1	CAT2	68	68	68	1005.52	505.545	1.98898
0610-1	CAT2	68	68	68	998.2	470.455	2.12178
0610-1	CAT2	68	68	68	1431.06	644.091	2.22183
0610-1	CAT2	16xG1	16	G1	1012.24	549.182	1.84318
0610-1	CAT2	16xG2	16	G2	764.04	627.455	1.21768
0610-1	CAT2	16xG3	16	G3	446.51	432.364	1.03272
0610-1	CAT2	G1xG2	G1	G2	629.73	580.909	1.08404
0610-1	CAT2	G2xG3	G2	G3	486.88	587.182	0.829181
0610-1	CAT2	G1	G1	G1	508.2	288	1.76458
0610-1	CAT2	G1	G1	G1	651.98	391	1.66747
0610-1	CAT2	G1	G1	G1	683.58	374.545	1.82509
0610-1	CAT2	68xG1	68	G1	831	428.727	1.9383
0610-1	CAT2	68xG2	68	G2	942.82	780.273	1.20832
0610-1	CAT2	68xG3	68	G3	694.75	632.545	1.09834
0610-1	CAT2	G1xG3	G1	G3	293.87	274.273	1.07145
0610-1	CAT2	G2	G2	G2	407.35	573.545	0.710231
0610-1	CAT2	G2	G2	G2	584.08	667.818	0.874609
0610-1	CAT2	G2	G2	G2	784.81	750	1.04641
0610-1	CAT2	68xG1	68	G1	1488.89	647.091	2.3009
0610-1	CAT2	68xG2	68	G2	1090.45	725.364	1.50331
0610-1	CAT2	68xG3	68	G3	758.66	602.091	1.26004
0610-1	CAT2	G1xG3	G1	G3	342.51	462.545	0.740489
0610-1	CAT2	G3	G3	G3	7.86	358.818	0.0219052
0610-1	CAT2	G3	G3	G3	144.77	389.636	0.371552
0610-1	CAT2	G3	G3	G3	270.47	501.273	0.539567
0610-1	CAT2	68xG1	68	G1	845.49	360.909	2.34267
0610-1	CAT2	68xG2	68	G2	926.88	636.182	1.45694
0610-1	CAT2	68xG3	68	G3	949.17	711.636	1.33379
0610-1	CAT2	G1xG3	G1	G3	254.24	401.818	0.632724
0610-1	RBCS	E	E	E	268.73	511.364	0.525516
0610-1	RBCS	E	E	E	443.56	680.091	0.652207
0610-1	RBCS	E	E	E	475.65	579.364	0.820987
0610-1	RBCS	16	16	16	1040.43	405.455	2.56608
0610-1	RBCS	16	16	16	1131.33	519.364	2.1783
0610-1	RBCS	16	16	16	828.14	499.818	1.65688
0610-1	RBCS	G1	G1	G1	277.04	243.636	1.1371
0610-1	RBCS	G1	G1	G1	412.49	358.909	1.14929
0610-1	RBCS	G1	G1	G1	396.48	286.455	1.38409
0610-1	RBCS	G2	G2	G2	331.33	605	0.547653
0610-1	RBCS	G2	G2	G2	309.31	693.727	0.445867
0610-1	RBCS	G2	G2	G2	250.97	629.636	0.398595
0610-1	RBCS	16xG2	16	G2	551.42	517.909	1.0647
0610-1	RBCS	16xG2	16	G2	520.6	422.182	1.23312
0610-1	RBCS	16xG2	16	G2	579.14	639.818	0.905163
0610-1	RBCS	G3	G3	G3	518.59	403.273	1.28595
0610-1	RBCS	G3	G3	G3	220.69	285	0.774351
0610-1	RBCS	G3	G3	G3	381.81	456.182	0.836969
0617-1	CAT2	E	E	E	620.9	581.455	1.06784
0617-1	CAT2	E	E	E	765.28	464.091	1.64899
0617-1	CAT2	E	E	E	927.86	742.818	1.24911
0617-1	CAT2	16xG1	16	G1	1351.89	495.545	2.72808
0617-1	CAT2	16xG2	16	G2	1017.25	622.455	1.63426
0617-1	CAT2	16xG3	16	G3	1151.77	653.455	1.76259
0617-1	CAT2	G1xG2	G1	G2	1091.47	703.091	1.55239
0617-1	CAT2	G2xG3	G2	G3	1783.32	793.273	2.24805
0617-1	CAT2	16	16	16	940.03	578.545	1.62482
0617-1	CAT2	16	16	16	933.3	509.182	1.83294
0617-1	CAT2	16	16	16	1114.56	696.545	1.60013
0617-1	CAT2	16xG1	16	G1	1380.11	476.182	2.89828
0617-1	CAT2	16xG2	16	G2	1117.58	623.091	1.79361
0617-1	CAT2	16xG3	16	G3	1175.47	567.182	2.07247
0617-1	CAT2	G1xG2	G1	G2	1152.96	552.727	2.08595
0617-1	CAT2	G2xG3	G2	G3	1815.17	865.364	2.09758
0617-1	CAT2	68	68	68	1099.02	490.364	2.24123
0617-1	CAT2	68	68	68	1124.54	494.818	2.27263
0617-1	CAT2	68	68	68	1538.98	577.727	2.66385
0617-1	CAT2	16xG1	16	G1	1711.66	541.909	3.15857
0617-1	CAT2	16xG2	16	G2	1132.54	599.909	1.88785
0617-1	CAT2	16xG3	16	G3	1756.87	822.636	2.13566
0617-1	CAT2	G1xG2	G1	G2	1137.9	693.636	1.64048
0617-1	CAT2	G2xG3	G2	G3	1735.6	804.636	2.157
0617-1	CAT2	G1	G1	G1	1137.99	525.909	2.16385
0617-1	CAT2	G1	G1	G1	1327.31	552.818	2.40099
0617-1	CAT2	G1	G1	G1	1568.09	457.091	3.43059
0617-1	CAT2	68xG1	68	G1	1533.46	480.545	3.19108
0617-1	CAT2	68xG2	68	G2	1333.9	747.182	1.78524
0617-1	CAT2	68xG3	68	G3	1260.9	707.273	1.78276
0617-1	CAT2	G1xG3	G1	G3	941.07	653.545	1.43995
0617-1	CAT2	G2	G2	G2	918.95	576.909	1.59289
0617-1	CAT2	G2	G2	G2	885.74	815.455	1.08619
0617-1	CAT2	G2	G2	G2	1053.66	829.182	1.27072
0617-1	CAT2	68xG1	68	G1	1570.2	502.727	3.12336
0617-1	CAT2	68xG2	68	G2	1110.98	580.818	1.91278
0617-1	CAT2	68xG3	68	G3	1253.61	616.545	2.03328
0617-1	CAT2	G1xG3	G1	G3	651.33	481.636	1.35233
0617-1	CAT2	G3	G3	G3	286.07	400.364	0.714525
0617-1	CAT2	G3	G3	G3	464.42	543.364	0.854713
0617-1	CAT2	G3	G3	G3	557.1	600.818	0.927236
0617-1	CAT2	68xG1	68	G1	1735.04	525.909	3.29913
0617-1	CAT2	68xG2	68	G2	932.2	611.545	1.52433
0617-1	CAT2	68xG3	68	G3	1590.81	841.364	1.89075
0617-1	CAT2	G1xG3	G1	G3	401.84	384.455	1.04522
0617-1	RBCS	E	E	E	620.93	689.455	0.90061
0617-1	RBCS	E	E	E	751.17	689.455	1.08951
0617-1	RBCS	E	E	E	693.8	719.545	0.96422
0617-1	RBCS	16	16	16	1840.3	566.455	3.2488
0617-1	RBCS	16	16	16	2171.62	605.636	3.58568
0617-1	RBCS	16	16	16	2369.36	677.818	3.49557
0617-1	RBCS	G1	G1	G1	1168.77	872.636	1.33936
0617-1	RBCS	G1	G1	G1	1403.56	763.818	1.83756
0617-1	RBCS	G1	G1	G1	1393.66	731.182	1.90604
0617-1	RBCS	G2	G2	G2	316.92	763	0.41536
0617-1	RBCS	G2	G2	G2	926.16	764.455	1.21153
0617-1	RBCS	G2	G2	G2	525.88	764.364	0.687997
0617-1	RBCS	16xG2	16	G2	1069.38	634.727	1.68479
0617-1	RBCS	16xG2	16	G2	1083.47	610.182	1.77565
0617-1	RBCS	16xG2	16	G2	1156.86	663	1.74489
0617-1	RBCS	G3	G3	G3	978.09	644.818	1.51685
0617-1	RBCS	G3	G3	G3	1021.66	673.818	1.51623
0617-1	RBCS	G3	G3	G3	1387.65	591.364	2.34653
0617-2	CAT2	E	E	E	1565.56	508.545	3.07851
0617-2	CAT2	E	E	E	1487.89	614.455	2.42148
0617-2	CAT2	E	E	E	1526.86	662.091	2.30612
0617-2	CAT2	1	1	1	1469.5	944.455	1.55592
0617-2	CAT2	1	1	1	1418.94	887.818	1.59823
0617-2	CAT2	1	1	1	1607.23	975.545	1.64752
0617-2	CAT2	HH	HH	HH	1306.07	419.273	3.11508
0617-2	CAT2	HH	HH	HH	1182.85	531.727	2.22454
0617-2	CAT2	HH	HH	HH	1358.4	465.364	2.91901
0617-2	CAT2	H5	H5	H5	923.25	394.545	2.34003
0617-2	CAT2	H5	H5	H5	274.62	302.455	0.907971
0617-2	CAT2	H5	H5	H5	745.02	557.091	1.33734
0617-2	CAT2	H5xHH	H5	HH	295.2	275.818	1.07027
0617-2	CAT2	H5xHH	H5	HH	377.61	330.818	1.14144
0617-2	CAT2	H5xHH	H5	HH	909.46	459.273	1.98022
0617-2	CAT2	63xG1	63	G1	1991.73	387.455	5.14055
0617-2	CAT2	63xG2	63	G2	1266.95	480.273	2.63798
0617-2	CAT2	63xG3	63	G3	953.98	487.364	1.95743
0617-2	CAT2	63x16	63	16	1502.24	396.091	3.79266
0617-2	CAT2	63x68	63	68	1242.84	386	3.21979
0617-2	CAT2	63xH5	63	H5	718.85	471.636	1.52416
0617-2	CAT2	63xHH	63	HH	1869.08	450.182	4.15183
0617-2	CAT2	63xG1	63	G1	1787.51	406.182	4.40076
0617-2	CAT2	63xG2	63	G2	316.51	235.818	1.34218
0617-2	CAT2	63xG3	63	G3	931.06	373.182	2.49492
0617-2	CAT2	63x16	63	16	1406.88	399.636	3.5204
0617-2	CAT2	63x68	63	68	1863.61	507.727	3.67049
0617-2	CAT2	63xH5	63	H5	812.69	642	1.26587
0617-2	CAT2	63xHH	63	HH	1690.36	325	5.20111
0617-2	CAT2	63xG1	63	G1	1656.2	359.636	4.60521
0617-2	CAT2	63xG2	63	G2	1609.13	505.545	3.18296
0617-2	CAT2	63xG3	63	G3	913.88	390.273	2.34164
0617-2	CAT2	63x16	63	16	1513.46	402.545	3.75972
0617-2	CAT2	63x68	63	68	2265.34	597.091	3.79396
0617-2	CAT2	63xH5	63	H5	468.36	434.545	1.07782
0617-2	CAT2	63xHH	63	HH	1277.81	344.455	3.70966
0617-3	RBCS	E	E	E	665.69	700.273	0.950615
0617-3	RBCS	E	E	E	511.87	887	0.57708
0617-3	RBCS	E	E	E	634.04	727.545	0.871478
0617-3	RBCS	1	1	1	977.19	1332.09	0.733576
0617-3	RBCS	1	1	1	852.08	1252.91	0.680081
0617-3	RBCS	1	1	1	842	946.636	0.889465
0617-3	RBCS	HH	HH	HH	604.97	428	1.41348
0617-3	RBCS	HH	HH	HH	591.51	565.636	1.04574
0617-3	RBCS	HH	HH	HH	332.52	620.909	0.535537
0617-3	RBCS	H5	H5	H5	451.94	484.727	0.932359
0617-3	RBCS	H5	H5	H5	529.77	558.545	0.948481
0617-3	RBCS	H5	H5	H5	613.71	700.182	0.876501
0617-3	RBCS	H5xHH	H5	HH	719.57	610.818	1.17804
0617-3	RBCS	H5xHH	H5	HH	788.9	672.909	1.17237
0617-3	RBCS	H5xHH	H5	HH	729.09	733.364	0.994173
0617-3	RBCS	63xG1	63	G1	1829.35	886.273	2.06409
0617-3	RBCS	63xG2	63	G2	1291.28	1173.73	1.10015
0617-3	RBCS	63xG3	63	G3	760.87	1059.09	0.718418
0617-3	RBCS	63x16	63	16	3772.93	1103	3.42061
0617-3	RBCS	63x68	63	68	1921.53	990.636	1.93969
0617-3	RBCS	63xH5	63	H5	1318.6	1180	1.11746
0617-3	RBCS	63xHH	63	HH	1531.48	876.182	1.7479
0617-3	RBCS	63xG1	63	G1	1640.66	769.636	2.13173
0617-3	RBCS	63xG2	63	G2	1309.33	1062	1.23289
0617-3	RBCS	63xG3	63	G3	770.52	969	0.79517
0617-3	RBCS	63x16	63	16	2628.81	928.727	2.83055
0617-3	RBCS	63x68	63	68	1535.75	954.636	1.60873
0617-3	RBCS	63xH5	63	H5	1130.45	1061.91	1.06454
0617-3	RBCS	63xHH	63	HH	1202.59	776.909	1.54792
0617-3	RBCS	63xG1	63	G1	1712.87	1059.09	1.6173
0617-3	RBCS	63xG2	63	G2	1155.12	1062	1.08768
0617-3	RBCS	63xG3	63	G3	643.04	885.364	0.7263
0617-3	RBCS	63x16	63	16	2401	769.545	3.12002
0617-3	RBCS	63x68	63	68	1373.38	953.182	1.44084
0617-3	RBCS	63xH5	63	H5	825.62	783	1.05443
0617-3	RBCS	63xHH	63	HH	897.88	594.364	1.51066
0620-1	CAT2	E	E	E	1001.77	462.455	2.1662
0620-1	CAT2	E	E	E	1402.2	495.545	2.82961
0620-1	CAT2	E	E	E	1347.23	577.909	2.33121
0620-1	CAT2	1	1	1	591.03	872.545	0.677363
0620-1	CAT2	1	1	1	421.84	868.909	0.485482
0620-1	CAT2	1	1	1	214.76	869.091	0.247109
0620-1	CAT2	HH	HH	HH	731.65	366.091	1.99855
0620-1	CAT2	HH	HH	HH	737.79	423.636	1.74156
0620-1	CAT2	HH	HH	HH	411.85	410.545	1.00318
0620-1	CAT2	H5	H5	H5	516.3	644.909	0.800578
0620-1	CAT2	H5	H5	H5	542.45	783.273	0.692543
0620-1	CAT2	H5	H5	H5	245.19	637.636	0.38453
0620-1	CAT2	H5xHH	H5	HH	345.99	383.091	0.903154
0620-1	CAT2	H5xHH	H5	HH	393.8	490.455	0.802929
0620-1	CAT2	H5xHH	H5	HH	372.47	726.273	0.512851
0620-1	CAT2	63xG1	63	G1	3304.81	865.364	3.81898
0620-1	CAT2	63xG2	63	G2	1560.08	1311.36	1.18966
0620-1	CAT2	63xG3	63	G3	1605.74	816.091	1.9676
0620-1	CAT2	63x16	63	16	2875.66	1295.55	2.21965
0620-1	CAT2	63x68	63	68	4470.46	1381.09	3.2369
0620-1	CAT2	63xH5	63	H5	781.07	1360.82	0.573971
0620-1	CAT2	63xHH	63	HH	2204.5	1038.09	2.12361
0620-1	CAT2	63xG1	63	G1	2840.3	740.545	3.83542
0620-1	CAT2	63xG2	63	G2	2031.68	1571.36	1.29294
0620-1	CAT2	63xG3	63	G3	778.31	833.364	0.933938
0620-1	CAT2	63x16	63	16	3053.73	1446.55	2.11105
0620-1	CAT2	63x68	63	68	2718.94	1278.82	2.12613
0620-1	CAT2	63xH5	63	H5	740.81	1416.27	0.52307
0620-1	CAT2	63xHH	63	HH	2649.28	1224.45	2.16364
0620-1	CAT2	63xG1	63	G1	2013.79	563.636	3.57285
0620-1	CAT2	63xG2	63	G2	2340.97	1191.82	1.9642
0620-1	CAT2	63xG3	63	G3	770.9	755.818	1.01995
0620-1	CAT2	63x16	63	16	2943.17	1183.64	2.48655
0620-1	CAT2	63x68	63	68	2582.68	1126.55	2.29257
0620-1	CAT2	63xH5	63	H5	808.79	1316.36	0.614412
0620-1	CAT2	63xHH	63	HH	2189.8	1036.64	2.11241
0620-2	RBCS	E	E	E	2096.37	652.818	3.21126
0620-2	RBCS	E	E	E	2580.22	892	2.89262
0620-2	RBCS	E	E	E	1933.87	719.636	2.68729
0620-2	RBCS	1	1	1	2113.24	1730.36	1.22127
0620-2	RBCS	1	1	1	2384.25	2129.73	1.11951
0620-2	RBCS	1	1	1	942.4	1307.73	0.72064
0620-2	RBCS	HH	HH	HH	2516.66	1022.27	2.46183
0620-2	RBCS	HH	HH	HH	2491.11	1265.09	1.96912
0620-2	RBCS	HH	HH	HH	2343.53	1395.36	1.67951
0620-2	RBCS	H5	H5	H5	1492.23	1035.18	1.44151
0620-2	RBCS	H5	H5	H5	1934.93	1512.27	1.27948
0620-2	RBCS	H5	H5	H5	2058.72	1727	1.19208
0620-2	RBCS	H5xHH	H5	HH	2400.41	1473.36	1.6292
0620-2	RBCS	H5xHH	H5	HH	3472.19	1871.82	1.85498
0620-2	RBCS	H5xHH	H5	HH	2177.5	1170.82	1.85981
0620-2	RBCS	63xG1	63	G1	5649.09	1131.73	4.99156
0620-2	RBCS	63xG2	63	G2	4076.81	1466	2.78091
0620-2	RBCS	63xG3	63	G3	1920.57	1047.45	1.83356
0620-2	RBCS	63x16	63	16	12476	1717.55	7.26387
0620-2	RBCS	63x68	63	68	5073.15	1049.64	4.83325
0620-2	RBCS	63xH5	63	H5	2137.78	1274.55	1.67729
0620-2	RBCS	63xHH	63	HH	4426.79	1624.64	2.72479
0620-2	RBCS	63xG1	63	G1	5349.46	1013.82	5.27655
0620-2	RBCS	63xG2	63	G2	3706.26	1605.18	2.30893
0620-2	RBCS	63xG3	63	G3	1997.42	1315.64	1.51822
0620-2	RBCS	63x16	63	16	10763	1573.36	6.84079
0620-2	RBCS	63x68	63	68	6631.54	2121.73	3.12554
0620-2	RBCS	63xH5	63	H5	3300.69	2032.36	1.62406
0620-2	RBCS	63xHH	63	HH	4265.29	1477.64	2.88656
0620-2	RBCS	63xG1	63	G1	4936.51	1262.91	3.90884
0620-2	RBCS	63xG2	63	G2	3931.35	1581.27	2.48619
0620-2	RBCS	63xG3	63	G3	1518.47	1256.36	1.20862
0620-2	RBCS	63x16	63	16	7325.29	1380.45	5.30643
0620-2	RBCS	63x68	63	68	5188.27	1881.09	2.75812
0620-2	RBCS	63xH5	63	H5	2068.88	1446.73	1.43004
0620-2	RBCS	63xHH	63	HH	3034.89	1131.82	2.68143
0624-1	CAT2	E	E	E	924.11	624.545	1.47965
0624-1	CAT2	E	E	E	631.2	478.364	1.3195
0624-1	CAT2	E	E	E	646.6	487.545	1.32624
0624-1	CAT2	1	1	1	76.58	510.636	0.14997
0624-1	CAT2	1	1	1	117.84	525.909	0.224069
0624-1	CAT2	1	1	1	194.1	690.182	0.28123
0624-1	CAT2	HH	HH	HH	119.42	370.818	0.322045
0624-1	CAT2	HH	HH	HH	82.2	320.636	0.256365
0624-1	CAT2	HH	HH	HH	193.38	495.364	0.39038
0624-1	CAT2	H5	H5	H5	79.96	556.455	0.143695
0624-1	CAT2	H5	H5	H5	35.24	522.273	0.0674743
0624-1	CAT2	H5	H5	H5	-46.6	430.182	-0.108326
0624-1	CAT2	H5xHH	H5	HH	37.27	512.818	0.0726768
0624-1	CAT2	H5xHH	H5	HH	76.46	501.273	0.152532
0624-1	CAT2	H5xHH	H5	HH	30.26	499.818	0.060542
0624-1	CAT2	63xG1	63	G1	1320.98	609.273	2.16813
0624-1	CAT2	63xG2	63	G2	789.16	934.364	0.844596
0624-1	CAT2	63xG3	63	G3	787.96	761.727	1.03444
0624-1	CAT2	63x16	63	16	1421.64	982.091	1.44756
0624-1	CAT2	63x68	63	68	1115.59	1028.64	1.08453
0624-1	CAT2	63xH5	63	H5	172.93	663.545	0.260615
0624-1	CAT2	63xHH	63	HH	857.39	622.364	1.37764
0624-1	CAT2	63xG1	63	G1	1005.01	521.545	1.92698
0624-1	CAT2	63xG2	63	G2	793.69	743.545	1.06744
0624-1	CAT2	63xG3	63	G3	531.58	616.545	0.862191
0624-1	CAT2	63x16	63	16	1630.07	992	1.64322
0624-1	CAT2	63x68	63	68	1472.68	1066.27	1.38115
0624-1	CAT2	63xH5	63	H5	246.05	739.182	0.332868
0624-1	CAT2	63xHH	63	HH	914.92	615.091	1.48745
0624-1	CAT2	63xG1	63	G1	970.86	479.727	2.02377
0624-1	CAT2	63xG2	63	G2	496.58	647	0.767512
0624-1	CAT2	63xG3	63	G3	395.3	373.818	1.05747
0624-1	CAT2	63x16	63	16	1357.61	758.818	1.78911
0624-1	CAT2	63x68	63	68	1083.79	972.091	1.11491
0624-1	CAT2	63xH5	63	H5	265.34	733.364	0.361812
0624-1	CAT2	63xHH	63	HH	873.49	670.091	1.30354
0624-2	RBCS	E	E	E	389.9	554.909	0.702638
0624-2	RBCS	E	E	E	305.49	578.455	0.528114
0624-2	RBCS	E	E	E	633.03	1198.82	0.528045
0624-2	RBCS	1	1	1	338.56	1594.36	0.212348
0624-2	RBCS	1	1	1	666.55	2087.82	0.319257
0624-2	RBCS	1	1	1	563.13	1961.82	0.287045
0624-2	RBCS	HH	HH	HH	347.75	1043.82	0.333152
0624-2	RBCS	HH	HH	HH	741.76	1958.18	0.3788
0624-2	RBCS	HH	HH	HH	896.07	2278	0.393358
0624-2	RBCS	H5	H5	H5	271.36	1273.73	0.213044
0624-2	RBCS	H5	H5	H5	277.61	1105.18	0.251189
0624-2	RBCS	H5	H5	H5	798.81	2190.82	0.364617
0624-2	RBCS	H5xHH	H5	HH	410.59	1269.45	0.323438
0624-2	RBCS	H5xHH	H5	HH	688.9	1750	0.393657
0624-2	RBCS	H5xHH	H5	HH	238.67	938.636	0.254273
0624-2	RBCS	63xG1	63	G1	1640.49	984.182	1.66686
0624-2	RBCS	63xG2	63	G2	990.12	1346.45	0.735353
0624-2	RBCS	63xG3	63	G3	649.27	1452.45	0.447016
0624-2	RBCS	63x16	63	16	2768.37	1581.45	1.75052
0624-2	RBCS	63x68	63	68	1328.91	1433.64	0.926951
0624-2	RBCS	63xH5	63	H5	320.78	863.273	0.371586
0624-2	RBCS	63xHH	63	HH	615.04	1125.27	0.54657
0624-2	RBCS	63xG1	63	G1	1600.88	1107.91	1.44496
0624-2	RBCS	63xG2	63	G2	956.51	1401.45	0.682512
0624-2	RBCS	63xG3	63	G3	476.9	1193	0.399749
0624-2	RBCS	63x16	63	16	1606.2	917.091	1.75141
0624-2	RBCS	63x68	63	68	810.61	946.636	0.856306
0624-2	RBCS	63xH5	63	H5	261.27	680.909	0.383708
0624-2	RBCS	63xHH	63	HH	465.8	889.273	0.523799
0624-2	RBCS	63xG1	63	G1	1107.32	768	1.44182
0624-2	RBCS	63xG2	63	G2	679.01	1273.09	0.533355
0624-2	RBCS	63xG3	63	G3	297.08	811.727	0.365985
0624-2	RBCS	63x16	63	16	1219.72	969.909	1.25756
0624-2	RBCS	63x68	63	68	1044.7	1051.09	0.99392
0624-2	RBCS	63xH5	63	H5	273.41	785.909	0.34789
0624-2	RBCS	63xHH	63	HH	607.67	1051	0.578183
0627-1	ASN	E	E	E	81.71	491.727	0.166169
0627-1	ASN	63xG1	63	G1	279.42	596.273	0.468611
0627-1	ASN	63xG2	63	G2	299.46	928.545	0.322504
0627-1	ASN	63xG3	63	G3	308.11	1052.55	0.292728
0627-1	ASN	63x16	63	16	233.87	769.455	0.303943
0627-1	ASN	63x68	63	68	200.67	814.727	0.246303
0627-1	ASN	63xH5	63	H5	139.1	708	0.196469
0627-1	ASN	63xHH	63	HH	170.05	491	0.346334
0627-1	ASN	E	E	E	175.14	662.182	0.264489
0627-1	ASN	63xG1	63	G1	348.94	702.273	0.496872
0627-1	ASN	63xG2	63	G2	302.88	1076.45	0.281368
0627-1	ASN	63xG3	63	G3	145.66	695.182	0.209528
0627-1	ASN	63x16	63	16	291.55	923.455	0.315717
0627-1	ASN	63x68	63	68	48.87	572.182	0.0854099
0627-1	ASN	63xH5	63	H5	131.3	693.636	0.189292
0627-1	ASN	63xHH	63	HH	127.17	567.091	0.22425
0627-1	ASN	E	E	E	245.2	899.818	0.272499
0627-1	ASN	63xG1	63	G1	241.07	633.273	0.380673
0627-1	ASN	63xG2	63	G2	358.45	1303.45	0.275
0627-1	ASN	63xG3	63	G3	214.53	974.818	0.220072
0627-1	ASN	63x16	63	16	369.39	947.364	0.389914
0627-1	ASN	63x68	63	68	189.7	856	0.221612
0627-1	ASN	63xH5	63	H5	124.2	728.273	0.170541
0627-1	ASN	63xHH	63	HH	316.98	936.455	0.338489
0627-1	ASN	HH	HH	HH	480.67	1062.73	0.452299
0627-1	ASN	HH	HH	HH	232.75	1106.64	0.210322
0627-1	ASN	HH	HH	HH	212.76	1163.55	0.182855
0627-1	ASN	63	63	63	404.07	1322.82	0.305461
0627-1	ASN	63	63	63	250.18	796.091	0.314261
0627-1	ASN	H5	H5	H5	45.31	716	0.0632821
0627-1	ASN	H5	H5	H5	83.69	978.364	0.0855408
0627-1	ASN	H5	H5	H5	59.43	647.091	0.0918418
0627-1	PDH	E	E	E	4339.14	605	7.17213
0627-1	PDH	63xG1	63	G1	6602.94	748.545	8.82103
0627-1	PDH	63xG2	63	G2	3342.82	1228.36	2.72136
0627-1	PDH	63xG3	63	G3	1429.39	794.636	1.7988
0627-1	PDH	63x16	63	16	2385.12	989.909	2.40943
0627-1	PDH	63x68	63	68	3143.43	666.364	4.71729
0627-1	PDH	63xH5	63	H5	1330.03	683.727	1.94526
0627-1	PDH	63xHH	63	HH	3884.11	798.909	4.86177
0627-1	PDH	E	E	E	4968.63	628.909	7.90039
0627-1	PDH	63xG1	63	G1	6485.1	676.455	9.5869
0627-1	PDH	63xG2	63	G2	2677.77	867.545	3.0866
0627-1	PDH	63xG3	63	G3	1515.15	714.455	2.12071
0627-1	PDH	63x16	63	16	3606.58	1175.18	3.06895
0627-1	PDH	63x68	63	68	1231.26	309.727	3.9753
0627-1	PDH	63xH5	63	H5	880.43	822.636	1.07025
0627-1	PDH	63xHH	63	HH	4382.42	632.545	6.92823
0627-1	PDH	E	E	E	7308.16	1324.82	5.51635
0627-1	PDH	63xG1	63	G1	5559.74	577.182	9.63256
0627-1	PDH	63xG2	63	G2	3211.04	1122.45	2.86073
0627-1	PDH	63xG3	63	G3	1657.15	892.636	1.85647
0627-1	PDH	63x16	63	16	2624.76	961.818	2.72896
0627-1	PDH	63x68	63	68	2721.95	549.909	4.94982
0627-1	PDH	63xH5	63	H5	1115.5	557	2.00269
0627-1	PDH	63xHH	63	HH	2654.18	411.273	6.45358
0627-1	PDH	HH	HH	HH	2553.04	604.455	4.22371
0627-1	PDH	HH	HH	HH	3677.26	820.455	4.48198
0627-1	PDH	HH	HH	HH	3385.39	856.727	3.95154
0627-1	PDH	63	63	63	5721.22	681.727	8.39224
0627-1	PDH	63	63	63	6126.36	819.091	7.47946
0627-1	PDH	H5	H5	H5	1556.2	911.273	1.70772
0627-1	PDH	H5	H5	H5	682.25	395.364	1.72563
0627-1	PDH	H5	H5	H5	304.47	179.818	1.69321
0627-3	CAT2	E	E	E	1432.41	536.091	2.67195
0627-3	CAT2	E	E	E	1632.34	837.091	1.95002
0627-3	CAT2	E	E	E	1656.6	764.455	2.16704
0627-3	RBCS	E	E	E	869.04	626	1.38824
0627-3	RBCS	E	E	E	951.3	626	1.51965
0627-3	RBCS	E	E	E	899.7	504.091	1.7848
0627-3	CAT2	16xG1	16	G1	2316.66	998.545	2.32003
0627-3	CAT2	16xG1	16	G1	2343.67	950.273	2.46631
0627-3	CAT2	16xG1	16	G1	2416.57	727.545	3.32154
0627-3	RBCS	16	16	16	2427.37	686.455	3.5361
0627-3	RBCS	16	16	16	1700.44	536.727	3.16816
0627-3	RBCS	16	16	16	1958.78	552.818	3.54326
0627-3	CAT2	16xG3	16	G3	1627.91	733.364	2.21979
0627-3	CAT2	16xG3	16	G3	2175.54	1038.09	2.09571
0627-3	CAT2	16xG3	16	G3	1883.18	874.909	2.15243
0627-3	RBCS	16x68	16	68	2038.01	898.545	2.26812
0627-3	RBCS	16x68	16	68	1605.87	694.455	2.31242
0627-3	RBCS	16x68	16	68	1522.53	647.727	2.35057
0627-3	CAT2	68	68	68	3041.78	935.091	3.25292
0627-3	CAT2	68	68	68	2747.91	1087.09	2.52776
0627-3	CAT2	68	68	68	2475.92	963.182	2.57056
0627-3	RBCS	16xG1	16	G1	2243.67	617.364	3.63428
0627-3	RBCS	16xG1	16	G1	2497.88	742.909	3.3623
0627-3	RBCS	16xG1	16	G1	2686.66	692.273	3.88093
0627-3	CAT2	68xG1	68	G1	2300.9	808.818	2.84477
0627-3	CAT2	68xG1	68	G1	2860.38	947.364	3.01931
0627-3	CAT2	68xG1	68	G1	2854.5	1020.73	2.79654
0627-3	RBCS	16xG2	16	G2	2596.09	1041.64	2.49232
0627-3	RBCS	16xG2	16	G2	1992.03	1054.73	1.88867
0627-3	RBCS	16xG2	16	G2	1972.08	893.545	2.20703
0627-3	CAT2	G1	G1	G1	1323.91	605.727	2.18565
0627-3	CAT2	G1	G1	G1	1627.75	751.545	2.16587
0627-3	CAT2	G1	G1	G1	1516.31	712.455	2.12829
0627-3	RBCS	16xG3	16	G3	2394.7	1211.82	1.97612
0627-3	RBCS	16xG3	16	G3	2453.26	999.273	2.45505
0627-3	RBCS	16xG3	16	G3	2053.25	805.545	2.54889
0627-3	CAT2	68xG3	68	G3	2568.51	1340.09	1.91667
0627-3	CAT2	68xG3	68	G3	2670.09	1260.18	2.11881
0627-3	CAT2	68xG3	68	G3	2301.27	1170.73	1.96568
0627-3	RBCS	68	68	68	888.69	865.364	1.02696
0627-3	RBCS	68	68	68	661.89	772.455	0.856866
0627-3	RBCS	68	68	68	1444.53	1004.27	1.43838
0627-3	CAT2	G1xG2	G1	G2	1548.51	1108	1.39757
0627-3	CAT2	G1xG2	G1	G2	2111.65	922.909	2.28804
0627-3	CAT2	G1xG2	G1	G2	2081.14	1286.73	1.61739
0627-3	RBCS	68xG1	68	G1	2018.98	1420.73	1.42109
0627-3	RBCS	68xG1	68	G1	1760.81	1048.82	1.67885
0627-3	RBCS	68xG1	68	G1	1625.05	853.818	1.90327
0627-3	CAT2	G1xG3	G1	G3	848.34	591.364	1.43455
0627-3	CAT2	G1xG3	G1	G3	1128	970.636	1.16212
0627-3	CAT2	G1xG3	G1	G3	961.51	664.364	1.44726
0627-3	RBCS	68xG2	68	G2	1490.51	1254.91	1.18774
0627-3	RBCS	68xG2	68	G2	1536.31	1221.82	1.2574
0627-3	RBCS	68xG2	68	G2	1695.28	1078.36	1.57209
0627-3	CAT2	G2xG3	G2	G3	1349.59	1133.18	1.19097
0627-3	CAT2	G2xG3	G2	G3	1348.77	1193.18	1.1304
0627-3	CAT2	G2xG3	G2	G3	1161.63	984.273	1.18019
0627-3	RBCS	G2xG3	G2	G3	847.23	690.091	1.22771
0627-3	RBCS	68xG3	68	G3	1701.53	1225.27	1.38869
0627-3	RBCS	68xG3	68	G3	1571.51	889.727	1.76628
0627-3	RBCS	68xG3	68	G3	1565.15	882.545	1.77345
0627-3	CAT2	G1	G1	G1	1697.09	844.364	2.0099
0627-3	CAT2	G1	G1	G1	1998.88	1001.55	1.9958
0627-3	CAT2	G1	G1	G1	1839.6	948	1.94051
0627-3	RBCS	G2xG3	G2	G3	730.2	659.364	1.10743
0627-3	RBCS	G1	G1	G1	943.62	591.364	1.59567
0627-3	RBCS	G1	G1	G1	1061.9	523.727	2.02758
0627-3	RBCS	G1	G1	G1	1039.43	713.818	1.45616
0627-3	RBCS	G2xG3	G2	G3	806.19	765.909	1.05259
0627-3	RBCS	G3	G3	G3	332.04	698.182	0.475578
0627-3	RBCS	G3	G3	G3	330.46	629.636	0.524843
0627-3	RBCS	G3	G3	G3	214.93	529.545	0.405876
0701-1	ASN	E	E	E	68.24	503.364	0.135568
0701-1	ASN	63xG1	63	G1	381.91	388.091	0.984074
0701-1	ASN	63xG2	63	G2	57.86	708	0.0817232
0701-1	ASN	63xG3	63	G3	55.08	650.636	0.0846556
0701-1	ASN	63x16	63	16	153.98	914.273	0.168418
0701-1	ASN	63x68	63	68	99.15	740.636	0.133871
0701-1	ASN	63xH5	63	H5	18.94	658.727	0.0287524
0701-1	ASN	63xHH	63	HH	165.14	1017.82	0.162249
0701-1	ASN	E	E	E	-61.09	424.364	-0.143957
0701-1	ASN	63xG1	63	G1	-8.41	342.455	-0.024558
0701-1	ASN	63xG2	63	G2	16.4	580.818	0.028236
0701-1	ASN	63xG3	63	G3	13.41	433.818	0.0309116
0701-1	ASN	63x16	63	16	36.22	574.455	0.0630511
0701-1	ASN	63x68	63	68	98.34	995.727	0.098762
0701-1	ASN	63xH5	63	H5	68.17	827.818	0.082349
0701-1	ASN	63xHH	63	HH	50.72	605.091	0.0838221
0701-1	ASN	E	E	E	3.55	207.455	0.0171122
0701-1	ASN	63xG1	63	G1	-40.82	200.182	-0.203915
0701-1	ASN	63xG2	63	G2	9.04	532.455	0.016978
0701-1	ASN	63xG3	63	G3	-119.6	421.455	-0.283779
0701-1	ASN	63x16	63	16	67.6	763.818	0.0885027
0701-1	ASN	63x68	63	68	87.81	978.455	0.0897436
0701-1	ASN	63xH5	63	H5	86.36	1059.73	0.0814927
0701-1	ASN	63xHH	63	HH	47.16	580.636	0.0812212
0701-1	ASN	HH	HH	HH	30.52	471.091	0.0647858
0701-1	ASN	HH	HH	HH	10.61	522.273	0.0203151
0701-1	ASN	HH	HH	HH	49.61	559.909	0.0886037
0701-1	ASN	63	63	63	92.5	605.727	0.152709
0701-1	ASN	63	63	63	90.65	596.364	0.152005
0701-1	ASN	H5	H5	H5	-6.02	525.909	-0.0114468
0701-1	ASN	H5	H5	H5	27.36	936.545	0.0292137
0701-1	ASN	H5	H5	H5	30.92	687.182	0.0449954
0701-1	PDH	E	E	E	3227.05	446.091	7.23406
0701-1	PDH	63xG1	63	G1	4084.7	515.727	7.92027
0701-1	PDH	63xG2	63	G2	2578.09	780.273	3.30409
0701-1	PDH	63xG3	63	G3	992.42	481.909	2.05935
0701-1	PDH	63x16	63	16	3165.98	774.545	4.08753
0701-1	PDH	63x68	63	68	2495.46	636.909	3.91808
0701-1	PDH	63xH5	63	H5	859.62	684.636	1.25559
0701-1	PDH	63xHH	63	HH	5447.98	886.909	6.14266
0701-1	PDH	E	E	E	2669.87	487.455	5.47717
0701-1	PDH	63xG1	63	G1	3730.07	520.818	7.16194
0701-1	PDH	63xG2	63	G2	1980.11	596.364	3.32031
0701-1	PDH	63xG3	63	G3	1403.95	914.091	1.5359
0701-1	PDH	63x16	63	16	2697.66	753.636	3.57952
0701-1	PDH	63x68	63	68	3373.74	751.455	4.48961
0701-1	PDH	63xH5	63	H5	1244.83	808.818	1.53907
0701-1	PDH	63xHH	63	HH	4022.33	764.364	5.26233
0701-1	PDH	E	E	E	3222.39	564.091	5.71254
0701-1	PDH	63xG1	63	G1	4243.02	513.545	8.26221
0701-1	PDH	63xG2	63	G2	1885.71	724.727	2.60196
0701-1	PDH	63xG3	63	G3	1042.27	718.182	1.45126
0701-1	PDH	63x16	63	16	1415.69	666.545	2.12392
0701-1	PDH	63x68	63	68	4679.11	806.182	5.80404
0701-1	PDH	63xH5	63	H5	1359.96	917.818	1.48173
0701-1	PDH	63xHH	63	HH	4168.85	785.364	5.30818
0701-1	PDH	HH	HH	HH	2190.02	443.909	4.93349
0701-1	PDH	HH	HH	HH	1880.8	449.727	4.18209
0701-1	PDH	HH	HH	HH	2602.08	633.273	4.10894
0701-1	PDH	63	63	63	3005.31	619.455	4.85154
0701-1	PDH	63	63	63	4980.1	638.364	7.80135
0701-1	PDH	H5	H5	H5	1041.32	645.545	1.61309
0701-1	PDH	H5	H5	H5	985.23	671.545	1.46711
0701-1	PDH	H5	H5	H5	825.61	690.818	1.19512
0721-1	ASN	E	E	E	163.01	1056.91	0.154233
0721-1	ASN	63xG1	63	G1	249.09	1308.45	0.19037
0721-1	ASN	63xG2	63	G2	231.34	1788	0.129385
0721-1	ASN	63xG3	63	G3	0.29	1090.91	0.000265833
0721-1	ASN	63x16	63	16	290.04	1785.91	0.162405
0721-1	ASN	63x68	63	68	196.04	1472.64	0.133122
0721-1	ASN	63xH5	63	H5	104.69	1092.18	0.095854
0721-1	ASN	63xHH	63	HH	77.58	829.182	0.0935621
0721-1	ASN	E	E	E	149.68	1366.64	0.109524
0721-1	ASN	63xG1	63	G1	227.36	1172.09	0.193978
0721-1	ASN	63xG2	63	G2	544.34	1611.82	0.337718
0721-1	ASN	63xG3	63	G3	-50.01	1201.91	-0.0416088
0721-1	ASN	63x16	63	16	83.11	1070.73	0.0776201
0721-1	ASN	63x68	63	68	114.21	1244.18	0.0917953
0721-1	ASN	63xH5	63	H5	62.45	1130.27	0.0552522
0721-1	ASN	63xHH	63	HH	88.52	791	0.111909
0721-1	ASN	E	E	E	94.69	957.455	0.0988976
0721-1	ASN	63xG1	63	G1	182.58	1354.36	0.134809
0721-1	ASN	63xG2	63	G2	255.33	1536.64	0.166162
0721-1	ASN	63xG3	63	G3	-39.7	566.455	-0.0700851
0721-1	ASN	63x16	63	16	230.06	1739.09	0.132288
0721-1	ASN	63x68	63	68	63.15	1181.64	0.0534428
0721-1	ASN	63xH5	63	H5	80.91	1151.18	0.0702843
0721-1	ASN	63xHH	63	HH	128.6	1055.45	0.121843
0721-1	ASN	HH	HH	HH	177.1	1180.27	0.15005
0721-1	ASN	HH	HH	HH	-93.88	1052.45	-0.089201
0721-1	ASN	HH	HH	HH	7.28	945.182	0.00770222
0721-1	ASN	63	63	63	146.06	1353.09	0.107945
0721-1	ASN	63	63	63	135.53	1110.18	0.122079
0721-1	ASN	H5	H5	H5	40.97	1427.09	0.0287088
0721-1	ASN	H5	H5	H5	67.29	1376.82	0.0488736
0721-1	ASN	H5	H5	H5	131.87	1283	0.102783
0721-1	PDH	E	E	E	9924.55	1022.27	9.70832
0721-1	PDH	63xG1	63	G1	10035.8	1167.91	8.59297
0721-1	PDH	63xG2	63	G2	4137.86	1384	2.98978
0721-1	PDH	63xG3	63	G3	3129.59	1325.64	2.36082
0721-1	PDH	63x16	63	16	3314.96	1372.36	2.41551
0721-1	PDH	63x68	63	68	5350.5	1419.91	3.7682
0721-1	PDH	63xH5	63	H5	3509.34	1605.82	2.18539
0721-1	PDH	63xHH	63	HH	7587.29	1495.64	5.07295
0721-1	PDH	E	E	E	8950.97	1113.64	8.03761
0721-1	PDH	63xG1	63	G1	11993.2	1682.18	7.12956
0721-1	PDH	63xG2	63	G2	6355.3	1841.36	3.45141
0721-1	PDH	63xG3	63	G3	3151.12	1353.64	2.32789
0721-1	PDH	63x16	63	16	5752.92	1742.09	3.30231
0721-1	PDH	63x68	63	68	8778.85	1741.18	5.04189
0721-1	PDH	63xH5	63	H5	4735.54	1800.45	2.63019
0721-1	PDH	63xHH	63	HH	7702.59	1601.55	4.80947
0721-1	PDH	E	E	E	9424.63	1325.73	7.10903
0721-1	PDH	63xG1	63	G1	10297.6	1209.64	8.513
0721-1	PDH	63xG2	63	G2	6228.75	1706.73	3.64953
0721-1	PDH	63xG3	63	G3	3041.96	1443.64	2.10715
0721-1	PDH	63x16	63	16	6016.58	1837.73	3.27392
0721-1	PDH	63x68	63	68	7250.16	1753.55	4.13457
0721-1	PDH	63xH5	63	H5	4271.09	1755.82	2.43254
0721-1	PDH	63xHH	63	HH	6719.45	1504.82	4.46529
0721-1	PDH	HH	HH	HH	2331.25	783.818	2.97422
0721-1	PDH	HH	HH	HH	4840.7	1000.64	4.83762
0721-1	PDH	HH	HH	HH	6646.21	1115.27	5.95927
0721-1	PDH	63	63	63	7680.14	1294.09	5.93478
0721-1	PDH	63	63	63	10028.4	1468.82	6.82755
0721-1	PDH	H5	H5	H5	5142.66	1892.64	2.71719
0721-1	PDH	H5	H5	H5	7042.31	2376.09	2.96382
0721-1	PDH	H5	H5	H5	7662.58	2332.09	3.28571
0721-2	CAT2	E	E	E	808.82	704.545	1.148
0721-2	CAT2	E	E	E	1296.42	854.364	1.51741
0721-2	CAT2	E	E	E	1301.88	936.545	1.39009
0721-2	CAT2	1	1	1	425.65	773.909	0.55
0721-2	CAT2	1	1	1	695.3	1178.45	0.59001
0721-2	CAT2	1	1	1	1091.56	1755.73	0.621714
0721-2	CAT2	HH	HH	HH	421.36	700	0.601943
0721-2	CAT2	HH	HH	HH	412.39	574.455	0.717881
0721-2	CAT2	HH	HH	HH	1610.53	1191.55	1.35163
0721-2	CAT2	H5	H5	H5	212.69	634.727	0.335089
0721-2	CAT2	H5	H5	H5	207.54	708.818	0.292797
0721-2	CAT2	H5	H5	H5	306.93	829.909	0.369836
0721-2	CAT2	H5xHH	H5	HH	154.29	515.727	0.29917
0721-2	CAT2	H5xHH	H5	HH	194.66	708.091	0.274908
0721-2	CAT2	H5xHH	H5	HH	437.3	932.182	0.469114
0721-2	CAT2	63xG1	63	G1	1906.32	1205.27	1.58165
0721-2	CAT2	63xG2	63	G2	742.92	1243.55	0.597421
0721-2	CAT2	63xG3	63	G3	617.1	829.909	0.743575
0721-2	CAT2	63x16	63	16	1115.28	1095.91	1.01768
0721-2	CAT2	63x68	63	68	673.36	1016.36	0.662519
0721-2	CAT2	63xH5	63	H5	292.66	891.727	0.328195
0721-2	CAT2	63xHH	63	HH	611.87	890.636	0.687003
0721-2	CAT2	63xG1	63	G1	1560.63	1078.45	1.4471
0721-2	CAT2	63xG2	63	G2	920.92	1442.91	0.638238
0721-2	CAT2	63xG3	63	G3	735.75	1070.64	0.687208
0721-2	CAT2	63x16	63	16	701.16	907	0.773054
0721-2	CAT2	63x68	63	68	740.17	953.273	0.776451
0721-2	CAT2	63xH5	63	H5	235.06	829.182	0.283484
0721-2	CAT2	63xHH	63	HH	643.95	858	0.750524
0721-2	CAT2	63xG1	63	G1	1518.3	1205.91	1.25905
0721-2	CAT2	63xG2	63	G2	673.99	966.909	0.697056
0721-2	CAT2	63xG3	63	G3	653.98	883.364	0.740329
0721-2	CAT2	63x16	63	16	1042.9	944.455	1.10424
0721-2	CAT2	63x68	63	68	680.97	947.364	0.718805
0721-2	CAT2	63xH5	63	H5	397.1	824.818	0.481439
0721-2	CAT2	63xHH	63	HH	739.06	961.818	0.768399
0721-3	RBCS	E	E	E	293.14	853.091	0.343621
0721-3	RBCS	E	E	E	227.29	788.909	0.288107
0721-3	RBCS	E	E	E	220.06	910.727	0.241631
0721-3	RBCS	1	1	1	566.54	2135.36	0.265313
0721-3	RBCS	1	1	1	772.12	2863.09	0.269681
0721-3	RBCS	1	1	1	643.35	2578.55	0.249501
0721-3	RBCS	HH	HH	HH	238.53	1108	0.21528
0721-3	RBCS	HH	HH	HH	286.15	1271.55	0.225041
0721-3	RBCS	HH	HH	HH	230.84	1231.82	0.187398
0721-3	RBCS	H5	H5	H5	134.71	1099.45	0.122524
0721-3	RBCS	H5	H5	H5	311.3	1584.91	0.196415
0721-3	RBCS	H5	H5	H5	164.51	1409.18	0.116742
0721-3	RBCS	H5xHH	H5	HH	292.59	1302.73	0.224598
0721-3	RBCS	H5xHH	H5	HH	304.86	1461.73	0.208561
0721-3	RBCS	H5xHH	H5	HH	327.87	1683.55	0.19475
0721-3	RBCS	63xG1	63	G1	1311.23	1721.18	0.76182
0721-3	RBCS	63xG2	63	G2	557.91	2319.73	0.240507
0721-3	RBCS	63xG3	63	G3	200.31	1458.73	0.137318
0721-3	RBCS	63x16	63	16	1345.71	1959.55	0.686746
0721-3	RBCS	63x68	63	68	679.63	2092.09	0.324857
0721-3	RBCS	63xH5	63	H5	189.94	1808.36	0.105034
0721-3	RBCS	63xHH	63	HH	264.22	1211.82	0.218036
0721-3	RBCS	63xG1	63	G1	981.42	1561	0.628712
0721-3	RBCS	63xG2	63	G2	341.88	1442.36	0.237028
0721-3	RBCS	63xG3	63	G3	213.91	1598.73	0.1338
0721-3	RBCS	63x16	63	16	1217.48	1669.27	0.729348
0721-3	RBCS	63x68	63	68	740.26	1977.64	0.374316
0721-3	RBCS	63xH5	63	H5	181.96	1045.27	0.174079
0721-3	RBCS	63xHH	63	HH	299.48	1415.55	0.211565
0721-3	RBCS	63xG1	63	G1	913.7	1448	0.631008
0721-3	RBCS	63xG2	63	G2	677.65	1977	0.342767
0721-3	RBCS	63xG3	63	G3	200.84	1293.36	0.155285
0721-3	RBCS	63x16	63	16	954.63	1489.91	0.64073
0721-3	RBCS	63x68	63	68	414.08	1466.09	0.282438
0721-3	RBCS	63xH5	63	H5	143.61	1373.73	0.10454
0721-3	RBCS	63xHH	63	HH	212.93	966.182	0.220383
0819-1	ASN	E	E	E	34.39	1107.36	0.0310557
0819-1	ASN	E	E	E	58.56	1205.36	0.0485828
0819-1	ASN	E	E	E	40.16	1234.73	0.0325254
0819-1	ASN	1	1	1	1428.37	2573.36	0.55506
0819-1	ASN	1	1	1	1563.24	2426.64	0.6442
0819-1	ASN	1	1	1	2005.46	3227.36	0.621393
0819-1	ASN	HH	HH	HH	54.91	1078.55	0.0509112
0819-1	ASN	HH	HH	HH	98.2	1316.18	0.0746098
0819-1	ASN	HH	HH	HH	138.37	1286.64	0.107544
0819-1	ASN	H5	H5	H5	0.31	1074.27	0.000288567
0819-1	ASN	H5	H5	H5	133.47	1095.09	0.12188
0819-1	ASN	H5	H5	H5	175.19	2018.64	0.0867863
0819-1	ASN	H5xHH	H5	HH	-5.23	1350.91	-0.00387147
0819-1	ASN	H5xHH	H5	HH	87.02	1870.27	0.046528
0819-1	ASN	H5xHH	H5	HH	99.28	1571.18	0.0631881
0819-1	ASN	63xG1	63	G1	102.49	1301.18	0.0787669
0819-1	ASN	63xG2	63	G2	42.95	1393.36	0.0308247
0819-1	ASN	63xG3	63	G3	-17.26	1627.55	-0.0106049
0819-1	ASN	63x16	63	16	78.8	1915.64	0.0411352
0819-1	ASN	63x68	63	68	152.39	1870.18	0.0814841
0819-1	ASN	63xH5	63	H5	83.13	1762.09	0.0471769
0819-1	ASN	63xHH	63	HH	33.05	1509.27	0.021898
0819-1	ASN	63xG1	63	G1	78.05	1105.82	0.0705812
0819-1	ASN	63xG2	63	G2	62.84	1417	0.0443472
0819-1	ASN	63xG3	63	G3	-37.9	1384.82	-0.0273682
0819-1	ASN	63x16	63	16	27.59	1567	0.0176069
0819-1	ASN	63x68	63	68	3	1514.27	0.00198115
0819-1	ASN	63xH5	63	H5	31.06	1566.82	0.0198236
0819-1	ASN	63xHH	63	HH	-0.72	1195.18	-0.000602419
0819-1	ASN	63xG1	63	G1	-28.13	1223.82	-0.0229854
0819-1	ASN	63xG2	63	G2	108.75	1479.09	0.0735249
0819-1	ASN	63xG3	63	G3	-40.11	1246.18	-0.0321863
0819-1	ASN	63x16	63	16	53.82	1332.27	0.0403971
0819-1	ASN	63x68	63	68	110.32	1536.64	0.0717932
0819-1	ASN	63xH5	63	H5	24.81	1716.91	0.0144504
0819-1	ASN	63xHH	63	HH	13.97	1595.91	0.00875363
0819-2	PDH	E	E	E	5210.31	1124.45	4.63363
0819-2	PDH	E	E	E	3728.79	1132.55	3.2924
0819-2	PDH	E	E	E	3323.84	959	3.46594
0819-2	PDH	1	1	1	9939.06	1829	5.43415
0819-2	PDH	1	1	1	7067.5	1648.36	4.28759
0819-2	PDH	1	1	1	9077.3	1745.64	5.19999
0819-2	PDH	HH	HH	HH	2401.21	766.636	3.13214
0819-2	PDH	HH	HH	HH	2159.57	790.818	2.7308
0819-2	PDH	HH	HH	HH	2237.33	703.091	3.18213
0819-2	PDH	H5	H5	H5	1483.1	647.727	2.2897
0819-2	PDH	H5	H5	H5	1369.41	655.727	2.08838
0819-2	PDH	H5	H5	H5	3163.31	962.455	3.28671
0819-2	PDH	H5xHH	H5	HH	2770.66	868.909	3.18866
0819-2	PDH	H5xHH	H5	HH	1471.62	718.818	2.04728
0819-2	PDH	H5xHH	H5	HH	3143.38	1001.55	3.13853
0819-2	PDH	63xG1	63	G1	10490.7	928.727	11.2958
0819-2	PDH	63xG2	63	G2	3422.18	1103.73	3.10057
0819-2	PDH	63xG3	63	G3	2530.01	1077	2.34913
0819-2	PDH	63x16	63	16	3555.23	1229.82	2.89086
0819-2	PDH	63x68	63	68	5327.54	943.727	5.64521
0819-2	PDH	63xH5	63	H5	2361.85	1106.55	2.13444
0819-2	PDH	63xHH	63	HH	3989.72	942.273	4.23415
0819-2	PDH	63xG1	63	G1	8625.33	828.455	10.4113
0819-2	PDH	63xG2	63	G2	3766.41	1213.18	3.10457
0819-2	PDH	63xG3	63	G3	2988.84	1140.27	2.62116
0819-2	PDH	63x16	63	16	2882.19	1071.36	2.69021
0819-2	PDH	63x68	63	68	4329.68	924.182	4.68488
0819-2	PDH	63xH5	63	H5	2576.74	1172.27	2.19807
0819-2	PDH	63xHH	63	HH	5460.67	1179.91	4.62804
0819-2	PDH	63xG1	63	G1	10076.8	840	11.9962
0819-2	PDH	63xG2	63	G2	2737.29	800.182	3.42084
0819-2	PDH	63xG3	63	G3	2678.84	1007.91	2.65782
0819-2	PDH	63x16	63	16	2176.37	668.636	3.25494
0819-2	PDH	63x68	63	68	3332.14	817.545	4.07579
0819-2	PDH	63xH5	63	H5	1520.68	950.182	1.60041
0819-2	PDH	63xHH	63	HH	5222.36	884.909	5.90158
0823-1	ASN	E	E	E	-84.8	273.636	-0.3099
0823-1	ASN	E	E	E	-184.26	314.818	-0.58529
[truncated: 1,158 more rows]

## Sheet: Adjusted means
Adjusted means of the effect of each bZIP combination on the different promoters
Comb	Estimate	Standard Error	DF	t Value	Pr > |t|	Prom
1	0.4127	0.06479	8	6.37	0.0002	ASN
2	0.6454	0.2107	11	3.06	0.0108	ASN
9	0.5032	0.183	11	2.75	0.0189	ASN
10	0.3476	0.1504	11	2.31	0.0412	ASN
11	1.3676	0.3613	14	3.78	0.002	ASN
16	0.1277	0.03037	14	4.2	0.0009	ASN
25	0.4602	0.1412	11	3.26	0.0076	ASN
44	1.46	0.3506	14	4.16	0.001	ASN
53	1.0878	0.2837	14	3.83	0.0018	ASN
63	0.5788	0.1886	17	3.07	0.007	ASN
68	0.1844	0.05103	11	3.61	0.0041	ASN
10x1	2.607	0.3752	14	6.95	<.0001	ASN
10x11	1.2173	0.3146	14	3.87	0.0017	ASN
10x2	1.1972	0.3285	14	3.64	0.0027	ASN
10x44	1.5051	0.3517	11	4.28	0.0013	ASN
10x53	1.35	0.3152	11	4.28	0.0013	ASN
16x68	0.1037	0.04007	11	2.59	0.0252	ASN
16xG1	0.2013	0.05614	11	3.59	0.0043	ASN
16xG2	0.1773	0.04059	11	4.37	0.0011	ASN
16xG3	0.2211	0.0545	11	4.06	0.0019	ASN
25x1	2.9637	0.6827	14	4.34	0.0007	ASN
25x11	1.4587	0.3906	14	3.73	0.0022	ASN
25x2	0.8139	0.3298	17	2.47	0.0245	ASN
25x44	1.4325	0.3744	14	3.83	0.0019	ASN
25x53	0.9308	0.2526	14	3.68	0.0025	ASN
63x1	1.793	0.3749	14	4.78	0.0003	ASN
63x11	1.3048	0.3379	14	3.86	0.0017	ASN
63x2	0.4502	0.1719	14	2.62	0.0202	ASN
63x44	1.4092	0.3273	14	4.3	0.0007	ASN
63x53	1.2339	0.3123	11	3.95	0.0023	ASN
68xG1	0.2427	0.074	14	3.28	0.0055	ASN
68xG2	0.1985	0.06363	11	3.12	0.0097	ASN
68xG3	0.323	0.1062	10	3.04	0.0124	ASN
9x1	2.0575	0.3948	14	5.21	0.0001	ASN
9x11	1.629	0.3792	14	4.3	0.0007	ASN
9x2	1.2562	0.3419	14	3.67	0.0025	ASN
9x44	1.7854	0.4227	11	4.22	0.0014	ASN
9x53	1.4388	0.3332	11	4.32	0.0012	ASN
E	0.086	0.04247	50	2.03	0.0482	ASN
G1	0.2056	0.0564	14	3.65	0.0026	ASN
G1xG2	0.2539	0.07147	11	3.55	0.0045	ASN
G1xG3	0.1514	0.05402	11	2.8	0.0172	ASN
G2	0.1785	0.04585	11	3.89	0.0025	ASN
G2xG3	0.09168	0.03467	11	2.64	0.0228	ASN
G3	0.09287	0.04282	14	2.17	0.0478	ASN
H5	-0.04324	0.05993	17	-0.72	0.4803	ASN
H5xHH	-0.1772	0.1124	8	-1.58	0.1537	ASN
HH	0.02736	0.05099	17	0.54	0.5985	ASN
1	0.9176	0.2075	30.1	4.42	0.0001	CAT2
2	0.7351	0.1909	27.4	3.85	0.0006	CAT2
9	2.139	0.2549	30.5	8.39	<.0001	CAT2
10	1.6683	0.2106	34.9	7.92	<.0001	CAT2
11	0.9827	0.1919	27.8	5.12	<.0001	CAT2
16	1.6445	0.2385	36.6	6.89	<.0001	CAT2
25	1.4538	0.2177	33.6	6.68	<.0001	CAT2
44	0.9782	0.1876	25.6	5.21	<.0001	CAT2
53	1.0386	0.1904	27	5.45	<.0001	CAT2
63	2.0472	0.2231	33.9	9.18	<.0001	CAT2
68	2.2673	0.2229	38.6	10.17	<.0001	CAT2
10x1	1.4556	0.1911	27.4	7.62	<.0001	CAT2
10x11	0.6676	0.1906	27.1	3.5	0.0016	CAT2
10x2	0.5187	0.1899	26.8	2.73	0.011	CAT2
10x44	0.8328	0.1895	26.6	4.39	0.0002	CAT2
10x53	0.5276	0.1876	25.6	2.81	0.0093	CAT2
16x68	1.1916	0.2162	27.6	5.51	<.0001	CAT2
16xG1	2.1184	0.2694	37.7	7.86	<.0001	CAT2
16xG2	1.2387	0.2273	36.7	5.45	<.0001	CAT2
16xG3	2.1352	0.3839	24.9	5.56	<.0001	CAT2
25x1	1.0733	0.1886	26.1	5.69	<.0001	CAT2
25x11	0.8134	0.1919	27.7	4.24	0.0002	CAT2
25x2	0.9072	0.1869	25.2	4.86	<.0001	CAT2
25x44	1.2794	0.1919	27.8	6.67	<.0001	CAT2
25x53	0.7402	0.1883	25.9	3.93	0.0006	CAT2
63x1	1.6427	0.2079	32.9	7.9	<.0001	CAT2
63x11	1.7262	0.2232	33.7	7.73	<.0001	CAT2
63x2	0.8498	0.1888	26.2	4.5	0.0001	CAT2
63x44	1.2849	0.1878	25.7	6.84	<.0001	CAT2
63x53	1.0702	0.1919	27.7	5.58	<.0001	CAT2
68xG1	2.7927	0.2804	36.5	9.96	<.0001	CAT2
68xG2	1.3902	0.2326	37.6	5.98	<.0001	CAT2
68xG3	2.453	0.6927	18.3	3.54	0.0023	CAT2
9x1	1.1969	0.1909	27.5	6.27	<.0001	CAT2
9x11	1.196	0.1929	28.2	6.2	<.0001	CAT2
9x2	1.0188	0.1972	30	5.17	<.0001	CAT2
9x44	1.0235	0.1878	25.7	5.45	<.0001	CAT2
9x53	0.9135	0.1924	28	4.75	<.0001	CAT2
E	2.094	0.1848	28.5	11.33	<.0001	CAT2
G1	2.9717	0.3022	47.7	9.83	<.0001	CAT2
G1xG2	1.4735	0.2054	34.1	7.18	<.0001	CAT2
G1xG3	1.3469	0.265	37.9	5.08	<.0001	CAT2
G2	1.0356	0.2059	33.8	5.03	<.0001	CAT2
G2xG3	1.1656	0.2159	36.5	5.4	<.0001	CAT2
G3	0.9528	0.249	36.3	3.83	0.0005	CAT2
H5	0.7008	0.2107	32.9	3.33	0.0022	CAT2
H5xHH	0.7155	0.202	30.2	3.54	0.0013	CAT2
HH	1.4859	0.2112	34	7.04	<.0001	CAT2
1	4.6691	1.666	17.2	2.8	0.0122	PDH
2	28.0662	3.8204	14.1	7.35	<.0001	PDH
9	4.7491	1.6411	16.6	2.89	0.0103	PDH
10	6.0189	1.6048	15.2	3.75	0.0019	PDH
11	24.8134	2.6997	15.8	9.19	<.0001	PDH
16	0.3847	2.2371	20	0.17	0.8652	PDH
25	4.7658	1.6536	16.9	2.88	0.0104	PDH
44	33.3651	3.136	17.4	10.64	<.0001	PDH
53	12.955	1.8554	21.9	6.98	<.0001	PDH
63	6.0365	1.5838	14.4	3.81	0.0018	PDH
68	7.2325	3.1725	26.6	2.28	0.0309	PDH
10x1	13.4947	1.6367	16.5	8.24	<.0001	PDH
10x11	45.8217	4.474	17.7	10.24	<.0001	PDH
10x2	78.0931	6.2336	12.4	12.53	<.0001	PDH
10x44	42.3541	3.4055	21.2	12.44	<.0001	PDH
10x53	26.5575	2.0581	22	12.9	<.0001	PDH
16x68	1.7089	2.499	26.5	0.68	0.5	PDH
16xG1	2.1872	2.3605	24.3	0.93	0.3633	PDH
16xG2	2.2256	2.6574	26	0.84	0.41	PDH
16xG3	-0.9595	2.2166	19.3	-0.43	0.6699	PDH
25x1	16.2868	4.0338	17.6	4.04	0.0008	PDH
25x11	29.551	2.4043	18.6	12.29	<.0001	PDH
25x2	41.4303	3.8428	18.6	10.78	<.0001	PDH
25x44	34.1764	2.7465	15.5	12.44	<.0001	PDH
25x53	13.1608	1.8541	21.9	7.1	<.0001	PDH
63x1	6.448	1.7428	19.8	3.7	0.0014	PDH
63x11	25.6466	2.5694	21.7	9.98	<.0001	PDH
63x2	15.3357	1.8657	22	8.22	<.0001	PDH
63x44	27.4766	2.1314	27.4	12.89	<.0001	PDH
63x53	8.1879	1.7919	20.8	4.57	0.0002	PDH
68xG1	2.9189	2.3686	24.2	1.23	0.2297	PDH
68xG2	4.129	3.6835	21.1	1.12	0.2749	PDH
68xG3	0.342	2.3255	23.2	0.15	0.8843	PDH
9x1	6.6797	1.6067	15.3	4.16	0.0008	PDH
9x11	35.1524	3.4556	20.8	10.17	<.0001	PDH
9x2	40.0979	3.5223	20.7	11.38	<.0001	PDH
9x44	37.5974	3.4247	21	10.98	<.0001	PDH
9x53	31.6322	4.1717	14.4	7.58	<.0001	PDH
E	10.207	3.0928	53.3	3.3	0.0017	PDH
G1	4.2831	2.2908	21.9	1.87	0.075	PDH
G1xG2	-0.3151	2.2386	20	-0.14	0.8895	PDH
G1xG3	-1.6861	2.2484	20.4	-0.75	0.4619	PDH
G2	-1.2816	2.2201	19.4	-0.58	0.5704	PDH
G2xG3	-1.4345	2.2177	19.3	-0.65	0.5254	PDH
G3	-1.7909	2.2326	19.9	-0.8	0.4319	PDH
H5	1.7519	1.5953	14.7	1.1	0.2898	PDH
H5xHH	2.8616	1.6326	16	1.75	0.0988	PDH
HH	3.6606	1.6153	15.4	2.27	0.0382	PDH
1	0.0105	0.2155	34.8	0.05	0.9614	RBCS
2	0.5609	0.2179	33.2	2.57	0.0147	RBCS
9	0.3193	0.1944	26.6	1.64	0.1122	RBCS
10	0.2898	0.2265	30.3	1.28	0.2103	RBCS
11	0.9938	0.2039	30.5	4.87	<.0001	RBCS
16	1.9749	0.2171	35.9	9.1	<.0001	RBCS
25	0.5461	0.207	29.4	2.64	0.0132	RBCS
44	1.4884	0.2115	31.7	7.04	<.0001	RBCS
53	0.5259	0.1899	24.6	2.77	0.0105	RBCS
63	0.4382	0.2062	30.2	2.13	0.0419	RBCS
68	0.526	0.2052	30.8	2.56	0.0155	RBCS
10x1	0.8637	0.1891	24.2	4.57	0.0001	RBCS
10x11	0.6977	0.1959	27.3	3.56	0.0014	RBCS
10x2	0.3318	0.2151	31	1.54	0.1331	RBCS
10x44	1.4997	0.2095	32.6	7.16	<.0001	RBCS
10x53	0.781	0.1906	25	4.1	0.0004	RBCS
16x68	0.8489	0.2	29	4.24	0.0002	RBCS
16xG1	2.0859	0.2836	33.4	7.35	<.0001	RBCS
16xG2	1.0346	0.1925	26.2	5.37	<.0001	RBCS
16xG3	1.4174	0.212	32.6	6.68	<.0001	RBCS
25x1	0.7584	0.1907	25	3.98	0.0005	RBCS
25x11	0.9187	0.2052	30.1	4.48	0.0001	RBCS
25x2	1.1359	0.206	31.1	5.52	<.0001	RBCS
25x44	1.8911	0.2255	34.9	8.39	<.0001	RBCS
25x53	0.8026	0.1926	25.9	4.17	0.0003	RBCS
63x1	0.709	0.1933	26.2	3.67	0.0011	RBCS
63x11	1.2401	0.2104	30.9	5.89	<.0001	RBCS
63x2	1.195	0.1984	28.2	6.02	<.0001	RBCS
63x44	1.9007	0.2329	35	8.16	<.0001	RBCS
63x53	0.7388	0.1902	24.8	3.88	0.0007	RBCS
68xG1	0.7792	0.2022	29.9	3.85	0.0006	RBCS
68xG2	0.4907	0.2109	32.3	2.33	0.0264	RBCS
68xG3	1.0051	0.2174	33.9	4.62	<.0001	RBCS
9x1	0.6095	0.1922	25.7	3.17	0.0039	RBCS
9x11	1.1586	0.1983	28.2	5.84	<.0001	RBCS
9x2	1.2833	0.2457	27	5.22	<.0001	RBCS
9x44	1.8004	0.2163	33.8	8.32	<.0001	RBCS
9x53	0.8784	0.2114	31	4.16	0.0002	RBCS
E	0.4593	0.1767	20.7	2.6	0.0169	RBCS
G1	1.5296	0.2675	39.1	5.72	<.0001	RBCS
G1xG2	0.3341	0.2415	29.1	1.38	0.1771	RBCS
G1xG3	0.1262	0.3141	22	0.4	0.6916	RBCS
G2	0.2688	0.191	25.2	1.41	0.1715	RBCS
G2xG3	0.2955	0.2109	31.4	1.4	0.171	RBCS
G3	0.3078	0.2713	38.8	1.13	0.2635	RBCS
H5	0.0911	0.2006	29	0.45	0.6531	RBCS
H5xHH	0.2872	0.1978	27.5	1.45	0.1578	RBCS
HH	0.3819	0.2137	30.5	1.79	0.0838	RBCS

## Sheet: Dunnett
Dunnet test comparing each bZIp combination to the empty plasmid (Reference)
Comb	Comb	Estimate	Standard Error	DF	t Value	Pr > |t|	Adjustment	Adj P	PROM
1	E	0.3267	0.07747	15.9	4.22	0.0007	Dunnett-Hsu	0.002	ASN
2	E	0.5594	0.2149	11.9	2.6	0.0232	Dunnett-Hsu	0.3794	ASN
9	E	0.4172	0.1879	12.2	2.22	0.0461	Dunnett-Hsu	0.7194	ASN
10	E	0.2616	0.1563	12.8	1.67	0.1184	Dunnett-Hsu	0.988	ASN
11	E	1.2816	0.3638	14.4	3.52	0.0033	Dunnett-Hsu	0.0277	ASN
16	E	0.04166	0.05221	59.1	0.8	0.4281	Dunnett-Hsu	1	ASN
25	E	0.3742	0.1474	13.1	2.54	0.0247	Dunnett-Hsu	0.4327	ASN
44	E	1.374	0.3532	14.4	3.89	0.0016	Dunnett-Hsu	0.0073	ASN
53	E	1.0018	0.2868	14.6	3.49	0.0034	Dunnett-Hsu	0.0306	ASN
63	E	0.4928	0.1933	18.8	2.55	0.0197	Dunnett-Hsu	0.4236	ASN
68	E	0.09835	0.06639	28.5	1.48	0.1494	Dunnett-Hsu	0.9987	ASN
10x1	E	2.521	0.3776	14.4	6.68	<.0001	Dunnett-Hsu	<.0001	ASN
10x11	E	1.1313	0.3175	14.5	3.56	0.003	Dunnett-Hsu	0.024	ASN
10x2	E	1.1112	0.3312	14.5	3.35	0.0045	Dunnett-Hsu	0.0484	ASN
10x44	E	1.4191	0.3543	11.3	4.01	0.002	Dunnett-Hsu	0.0047	ASN
10x53	E	1.264	0.318	11.4	3.97	0.002	Dunnett-Hsu	0.0053	ASN
16x68	E	0.0177	0.05839	38.8	0.3	0.7634	Dunnett-Hsu	1	ASN
16xG1	E	0.1153	0.07039	25.4	1.64	0.1139	Dunnett-Hsu	0.9916	ASN
16xG2	E	0.09125	0.05874	38.2	1.55	0.1286	Dunnett-Hsu	0.9967	ASN
16xG3	E	0.1351	0.06909	26.3	1.96	0.0612	Dunnett-Hsu	0.9067	ASN
25x1	E	2.8777	0.684	14.1	4.21	0.0009	Dunnett-Hsu	0.0021	ASN
25x11	E	1.3727	0.3929	14.3	3.49	0.0035	Dunnett-Hsu	0.0305	ASN
25x2	E	0.7279	0.3325	17.6	2.19	0.0423	Dunnett-Hsu	0.7459	ASN
25x44	E	1.3465	0.3768	14.4	3.57	0.0029	Dunnett-Hsu	0.0232	ASN
25x53	E	0.8448	0.2562	14.8	3.3	0.005	Dunnett-Hsu	0.0582	ASN
63x1	E	1.707	0.3772	14.4	4.52	0.0004	Dunnett-Hsu	0.0006	ASN
63x11	E	1.2188	0.3406	14.4	3.58	0.0029	Dunnett-Hsu	0.0228	ASN
63x2	E	0.3642	0.1771	15.7	2.06	0.0567	Dunnett-Hsu	0.847	ASN
63x44	E	1.3232	0.3301	14.5	4.01	0.0012	Dunnett-Hsu	0.0047	ASN
63x53	E	1.1479	0.3151	11.4	3.64	0.0037	Dunnett-Hsu	0.0182	ASN
68xG1	E	0.1567	0.08532	24	1.84	0.0787	Dunnett-Hsu	0.955	ASN
68xG2	E	0.1125	0.0765	22	1.47	0.1554	Dunnett-Hsu	0.9989	ASN
68xG3	E	0.2369	0.1144	13.4	2.07	0.0582	Dunnett-Hsu	0.8368	ASN
9x1	E	1.9715	0.3971	14.3	4.97	0.0002	Dunnett-Hsu	<.0001	ASN
9x11	E	1.543	0.3815	14.4	4.04	0.0012	Dunnett-Hsu	0.0041	ASN
9x2	E	1.1702	0.3445	14.4	3.4	0.0042	Dunnett-Hsu	0.0423	ASN
9x44	E	1.6994	0.4249	11.2	4	0.002	Dunnett-Hsu	0.0048	ASN
9x53	E	1.3528	0.3359	11.4	4.03	0.0019	Dunnett-Hsu	0.0043	ASN
G1	E	0.1196	0.0706	31.5	1.69	0.1	Dunnett-Hsu	0.9855	ASN
G1xG2	E	0.1679	0.08314	19.6	2.02	0.0572	Dunnett-Hsu	0.8704	ASN
G1xG3	E	0.06537	0.06871	26.6	0.95	0.35	Dunnett-Hsu	1	ASN
G2	E	0.09245	0.0625	32.7	1.48	0.1487	Dunnett-Hsu	0.9987	ASN
G2xG3	E	0.005683	0.05482	46	0.1	0.9179	Dunnett-Hsu	1	ASN
G3	E	0.006872	0.06031	43.3	0.11	0.9098	Dunnett-Hsu	1	ASN
H5	E	-0.1292	0.07345	35.3	-1.76	0.0871	Dunnett-Hsu	0.9746	ASN
H5xHH	E	-0.2632	0.1202	10.4	-2.19	0.0523	Dunnett-Hsu	0.7451	ASN
HH	E	-0.05865	0.06636	41.9	-0.88	0.3818	Dunnett-Hsu	1	ASN
1	E	-1.1764	0.1691	41.6	-6.96	<.0001	Dunnett-Hsu	<.0001	CAT2
2	E	-1.3589	0.1503	81.3	-9.04	<.0001	Dunnett-Hsu	<.0001	CAT2
9	E	0.04505	0.2261	26.5	0.2	0.8436	Dunnett-Hsu	1	CAT2
10	E	-0.4257	0.175	61.1	-2.43	0.018	Dunnett-Hsu	0.3797	CAT2
11	E	-1.1113	0.1516	81.5	-7.33	<.0001	Dunnett-Hsu	<.0001	CAT2
16	E	-0.4495	0.2075	37.2	-2.17	0.0368	Dunnett-Hsu	0.5981	CAT2
25	E	-0.6402	0.1837	42.8	-3.49	0.0011	Dunnett-Hsu	0.022	CAT2
44	E	-1.1158	0.1462	77.8	-7.63	<.0001	Dunnett-Hsu	<.0001	CAT2
53	E	-1.0554	0.1498	80.7	-7.04	<.0001	Dunnett-Hsu	<.0001	CAT2
63	E	-0.04681	0.1901	39.8	-0.25	0.8067	Dunnett-Hsu	1	CAT2
68	E	0.1733	0.1893	55.3	0.92	0.364	Dunnett-Hsu	1	CAT2
10x1	E	-0.6384	0.1506	81.1	-4.24	<.0001	Dunnett-Hsu	0.0014	CAT2
10x11	E	-1.4264	0.15	81.2	-9.51	<.0001	Dunnett-Hsu	<.0001	CAT2
10x2	E	-1.5753	0.1491	80.9	-10.56	<.0001	Dunnett-Hsu	<.0001	CAT2
10x44	E	-1.2612	0.1487	80.5	-8.48	<.0001	Dunnett-Hsu	<.0001	CAT2
10x53	E	-1.5664	0.1463	77.9	-10.71	<.0001	Dunnett-Hsu	<.0001	CAT2
16x68	E	-0.9024	0.187	32	-4.82	<.0001	Dunnett-Hsu	0.0001	CAT2
16xG1	E	0.02438	0.2423	34.8	0.1	0.9204	Dunnett-Hsu	1	CAT2
16xG2	E	-0.8553	0.1945	46.9	-4.4	<.0001	Dunnett-Hsu	0.0008	CAT2
16xG3	E	0.04121	0.3654	21.2	0.11	0.9113	Dunnett-Hsu	1	CAT2
25x1	E	-1.0206	0.1475	79.6	-6.92	<.0001	Dunnett-Hsu	<.0001	CAT2
25x11	E	-1.2806	0.1516	81.2	-8.45	<.0001	Dunnett-Hsu	<.0001	CAT2
25x2	E	-1.1868	0.1453	76.4	-8.17	<.0001	Dunnett-Hsu	<.0001	CAT2
25x44	E	-0.8146	0.1518	80.6	-5.37	<.0001	Dunnett-Hsu	<.0001	CAT2
25x53	E	-1.3538	0.1471	79	-9.21	<.0001	Dunnett-Hsu	<.0001	CAT2
63x1	E	-0.4513	0.172	55.9	-2.62	0.0112	Dunnett-Hsu	0.2522	CAT2
63x11	E	-0.3678	0.1902	39.5	-1.93	0.0604	Dunnett-Hsu	0.7895	CAT2
63x2	E	-1.2442	0.1477	79.7	-8.42	<.0001	Dunnett-Hsu	<.0001	CAT2
63x44	E	-0.8091	0.1465	78.3	-5.52	<.0001	Dunnett-Hsu	<.0001	CAT2
63x53	E	-1.0238	0.1516	80.9	-6.75	<.0001	Dunnett-Hsu	<.0001	CAT2
68xG1	E	0.6987	0.2545	32.2	2.75	0.0098	Dunnett-Hsu	0.1889	CAT2
68xG2	E	-0.7038	0.2006	43.4	-3.51	0.0011	Dunnett-Hsu	0.0204	CAT2
68xG3	E	0.359	0.6826	17.3	0.53	0.6056	Dunnett-Hsu	1	CAT2
9x1	E	-0.8971	0.151	77.3	-5.94	<.0001	Dunnett-Hsu	<.0001	CAT2
9x11	E	-0.898	0.1529	80.1	-5.87	<.0001	Dunnett-Hsu	<.0001	CAT2
9x2	E	-1.0752	0.1584	74.4	-6.79	<.0001	Dunnett-Hsu	<.0001	CAT2
9x44	E	-1.0705	0.1464	78.2	-7.31	<.0001	Dunnett-Hsu	<.0001	CAT2
9x53	E	-1.1805	0.1523	80.5	-7.75	<.0001	Dunnett-Hsu	<.0001	CAT2
G1	E	0.8777	0.2847	42.6	3.08	0.0036	Dunnett-Hsu	0.0765	CAT2
G1xG2	E	-0.6205	0.1682	69.3	-3.69	0.0004	Dunnett-Hsu	0.0111	CAT2
G1xG3	E	-0.7471	0.2374	34.7	-3.15	0.0034	Dunnett-Hsu	0.0634	CAT2
G2	E	-1.0584	0.1689	67	-6.26	<.0001	Dunnett-Hsu	<.0001	CAT2
G2xG3	E	-0.9284	0.1809	60.2	-5.13	<.0001	Dunnett-Hsu	<.0001	CAT2
G3	E	-1.1412	0.2194	33.4	-5.2	<.0001	Dunnett-Hsu	<.0001	CAT2
H5	E	-1.3932	0.1728	48.8	-8.06	<.0001	Dunnett-Hsu	<.0001	CAT2
H5xHH	E	-1.3785	0.1621	55	-8.51	<.0001	Dunnett-Hsu	<.0001	CAT2
HH	E	-0.6081	0.1742	45	-3.49	0.0011	Dunnett-Hsu	0.0216	CAT2
1	E	-5.5379	2.9877	50.7	-1.85	0.0696	Dunnett-Hsu	0.594	PDH
2	E	17.8592	4.5517	26.1	3.92	0.0006	Dunnett-Hsu	0.0034	PDH
9	E	-5.4579	2.9789	50.4	-1.83	0.0728	Dunnett-Hsu	0.6109	PDH
10	E	-4.1881	2.959	49.1	-1.42	0.1633	Dunnett-Hsu	0.9046	PDH
11	E	14.6065	3.67	40.7	3.98	0.0003	Dunnett-Hsu	0.0028	PDH
16	E	-9.8223	3.3092	60.7	-2.97	0.0043	Dunnett-Hsu	0.0633	PDH
25	E	-5.4412	2.9857	50.7	-1.82	0.0743	Dunnett-Hsu	0.6187	PDH
44	E	23.1581	4.0135	39.2	5.77	<.0001	Dunnett-Hsu	<.0001	PDH
53	E	2.748	3.1021	55.5	0.89	0.3795	Dunnett-Hsu	0.9997	PDH
63	E	-4.1705	2.9457	48.3	-1.42	0.1633	Dunnett-Hsu	0.9044	PDH
68	E	-2.9745	4.0014	57	-0.74	0.4603	Dunnett-Hsu	1	PDH
10x1	E	3.2877	2.9764	50.2	1.1	0.2746	Dunnett-Hsu	0.9918	PDH
10x11	E	35.6147	5.1256	28.8	6.95	<.0001	Dunnett-Hsu	<.0001	PDH
10x2	E	67.8861	6.711	16.6	10.12	<.0001	Dunnett-Hsu	<.0001	PDH
10x44	E	32.1471	4.2252	42	7.61	<.0001	Dunnett-Hsu	<.0001	PDH
10x53	E	16.3505	3.2274	55.8	5.07	<.0001	Dunnett-Hsu	<.0001	PDH
16x68	E	-8.4981	3.4916	67.4	-2.43	0.0176	Dunnett-Hsu	0.2203	PDH
16xG1	E	-8.0198	3.3939	65.9	-2.36	0.0211	Dunnett-Hsu	0.2541	PDH
16xG2	E	-7.9814	3.6038	64.6	-2.21	0.0303	Dunnett-Hsu	0.3362	PDH
16xG3	E	-11.1665	3.2954	59.8	-3.39	0.0012	Dunnett-Hsu	0.0194	PDH
25x1	E	6.0798	4.7413	31.2	1.28	0.2092	Dunnett-Hsu	0.9582	PDH
25x11	E	19.344	3.4585	49.1	5.59	<.0001	Dunnett-Hsu	<.0001	PDH
25x2	E	31.2233	4.6218	34.9	6.76	<.0001	Dunnett-Hsu	<.0001	PDH
25x44	E	23.9694	3.7045	39.4	6.47	<.0001	Dunnett-Hsu	<.0001	PDH
25x53	E	2.9538	3.1013	55.5	0.95	0.345	Dunnett-Hsu	0.999	PDH
63x1	E	-3.759	3.0361	53.3	-1.24	0.2211	Dunnett-Hsu	0.9702	PDH
63x11	E	15.4396	3.5751	52.7	4.32	<.0001	Dunnett-Hsu	0.0008	PDH
63x2	E	5.1287	3.1082	55.6	1.65	0.1046	Dunnett-Hsu	0.7535	PDH
63x44	E	17.2696	3.286	62.1	5.26	<.0001	Dunnett-Hsu	<.0001	PDH
63x53	E	-2.0191	3.0645	54.4	-0.66	0.5128	Dunnett-Hsu	1	PDH
68xG1	E	-7.2881	3.3995	65.7	-2.14	0.0358	Dunnett-Hsu	0.3809	PDH
68xG2	E	-6.078	4.4774	42.1	-1.36	0.1819	Dunnett-Hsu	0.9312	PDH
68xG3	E	-9.8649	3.3697	64.6	-2.93	0.0047	Dunnett-Hsu	0.0703	PDH
9x1	E	-3.5273	2.96	49.2	-1.19	0.2391	Dunnett-Hsu	0.98	PDH
9x11	E	24.9455	4.2657	41.1	5.85	<.0001	Dunnett-Hsu	<.0001	PDH
9x2	E	29.8909	4.3199	40	6.92	<.0001	Dunnett-Hsu	<.0001	PDH
9x44	E	27.3904	4.2407	41.5	6.46	<.0001	Dunnett-Hsu	<.0001	PDH
9x53	E	21.4252	4.8659	25.4	4.4	0.0002	Dunnett-Hsu	0.0006	PDH
G1	E	-5.9239	3.3457	63.1	-1.77	0.0815	Dunnett-Hsu	0.6598	PDH
G1xG2	E	-10.5221	3.3102	60.8	-3.18	0.0023	Dunnett-Hsu	0.0357	PDH
G1xG3	E	-11.8931	3.3169	61.3	-3.59	0.0007	Dunnett-Hsu	0.0105	PDH
G2	E	-11.4886	3.2978	59.9	-3.48	0.0009	Dunnett-Hsu	0.0145	PDH
G2xG3	E	-11.6415	3.2961	59.8	-3.53	0.0008	Dunnett-Hsu	0.0125	PDH
G3	E	-11.9979	3.3062	60.5	-3.63	0.0006	Dunnett-Hsu	0.0091	PDH
H5	E	-8.4551	2.9489	48.4	-2.87	0.0061	Dunnett-Hsu	0.0819	PDH
H5xHH	E	-7.3454	2.9692	49.7	-2.47	0.0168	Dunnett-Hsu	0.2028	PDH
HH	E	-6.5464	2.9598	49.1	-2.21	0.0317	Dunnett-Hsu	0.338	PDH
1	E	-0.4488	0.1548	52.4	-2.9	0.0054	Dunnett-Hsu	0.1502	RBCS
2	E	0.1015	0.1622	34.9	0.63	0.5354	Dunnett-Hsu	1	RBCS
9	E	-0.14	0.1293	71.2	-1.08	0.2827	Dunnett-Hsu	1	RBCS
10	E	-0.1695	0.1738	23.7	-0.97	0.3394	Dunnett-Hsu	1	RBCS
11	E	0.5345	0.1429	52.3	3.74	0.0005	Dunnett-Hsu	0.0109	RBCS
16	E	1.5156	0.1598	45.6	9.49	<.0001	Dunnett-Hsu	<.0001	RBCS
25	E	0.08678	0.1489	39.5	0.58	0.5634	Dunnett-Hsu	1	RBCS
44	E	1.0291	0.1535	39.5	6.71	<.0001	Dunnett-Hsu	<.0001	RBCS
53	E	0.06659	0.1224	76.3	0.54	0.5882	Dunnett-Hsu	1	RBCS
63	E	-0.02115	0.1464	43	-0.14	0.8858	Dunnett-Hsu	1	RBCS
68	E	0.06666	0.1433	50.5	0.47	0.6439	Dunnett-Hsu	1	RBCS
10x1	E	0.4044	0.1212	75	3.34	0.0013	Dunnett-Hsu	0.042	RBCS
10x11	E	0.2384	0.1315	68.1	1.81	0.0744	Dunnett-Hsu	0.9147	RBCS
10x2	E	-0.1275	0.1588	31.3	-0.8	0.428	Dunnett-Hsu	1	RBCS
10x44	E	1.0404	0.1531	51.9	6.79	<.0001	Dunnett-Hsu	<.0001	RBCS
10x53	E	0.3217	0.1236	76.3	2.6	0.0111	Dunnett-Hsu	0.3094	RBCS
16x68	E	0.3896	0.1359	49.1	2.87	0.0061	Dunnett-Hsu	0.1636	RBCS
16xG1	E	1.6266	0.2434	21.9	6.68	<.0001	Dunnett-Hsu	<.0001	RBCS
16xG2	E	0.5752	0.1243	60.7	4.63	<.0001	Dunnett-Hsu	0.0004	RBCS
16xG3	E	0.9581	0.1529	39.3	6.26	<.0001	Dunnett-Hsu	<.0001	RBCS
25x1	E	0.2991	0.1237	76.8	2.42	0.018	Dunnett-Hsu	0.4492	RBCS
25x11	E	0.4594	0.1451	45.2	3.17	0.0028	Dunnett-Hsu	0.0708	RBCS
25x2	E	0.6766	0.1475	53.8	4.59	<.0001	Dunnett-Hsu	0.0004	RBCS
25x44	E	1.4318	0.1732	34.3	8.27	<.0001	Dunnett-Hsu	<.0001	RBCS
25x53	E	0.3433	0.1267	74.7	2.71	0.0083	Dunnett-Hsu	0.2421	RBCS
63x1	E	0.2497	0.1277	75	1.96	0.0542	Dunnett-Hsu	0.8335	RBCS
63x11	E	0.7808	0.1524	36.7	5.12	<.0001	Dunnett-Hsu	<.0001	RBCS
63x2	E	0.7357	0.1353	60.6	5.44	<.0001	Dunnett-Hsu	<.0001	RBCS
63x44	E	1.4414	0.1827	30.6	7.89	<.0001	Dunnett-Hsu	<.0001	RBCS
63x53	E	0.2795	0.123	76.5	2.27	0.0259	Dunnett-Hsu	0.5753	RBCS
68xG1	E	0.3199	0.1391	55.4	2.3	0.0253	Dunnett-Hsu	0.5513	RBCS
68xG2	E	0.03141	0.1514	43.6	0.21	0.8366	Dunnett-Hsu	1	RBCS
68xG3	E	0.5458	0.1604	39	3.4	0.0016	Dunnett-Hsu	0.0341	RBCS
9x1	E	0.1502	0.126	74.7	1.19	0.2371	Dunnett-Hsu	0.9999	RBCS
9x11	E	0.6993	0.1351	60.5	5.17	<.0001	Dunnett-Hsu	<.0001	RBCS
9x2	E	0.824	0.1983	17.5	4.16	0.0006	Dunnett-Hsu	0.0024	RBCS
9x44	E	1.3411	0.161	39.7	8.33	<.0001	Dunnett-Hsu	<.0001	RBCS
9x53	E	0.4191	0.1537	35.8	2.73	0.0098	Dunnett-Hsu	0.2323	RBCS
G1	E	1.0703	0.2235	30.2	4.79	<.0001	Dunnett-Hsu	0.0002	RBCS
G1xG2	E	-0.1252	0.1919	19.9	-0.65	0.5216	Dunnett-Hsu	1	RBCS
G1xG3	E	-0.3331	0.2777	15.1	-1.2	0.2489	Dunnett-Hsu	0.9998	RBCS
G2	E	-0.1905	0.122	61	-1.56	0.1235	Dunnett-Hsu	0.9849	RBCS
G2xG3	E	-0.1638	0.1514	37.6	-1.08	0.286	Dunnett-Hsu	1	RBCS
G3	E	-0.1515	0.2281	29.5	-0.66	0.5117	Dunnett-Hsu	1	RBCS
H5	E	-0.3682	0.1332	69.3	-2.76	0.0073	Dunnett-Hsu	0.2119	RBCS
H5xHH	E	-0.1721	0.1289	61.6	-1.34	0.1868	Dunnett-Hsu	0.9987	RBCS
HH	E	-0.07739	0.1529	40.2	-0.51	0.6156	Dunnett-Hsu	1	RBCS
